# Supplementary material for: Heavy Metals and Associated Risks of Wild Edible Mushrooms Consumption: Transfer Factor, Carcinogenic Risk, and Health Risk Index
Source: J Fungi (Basel). 2024 Dec 6;10(12):844. doi: 10.3390/jof10120844 (PMC11676395; doi:10.3390/jof10120844)
Supplement: Supplementary file 1 [file jof-10-00844-s001.zip]

Archive with 2 entries (2 files):
- Supplementary-Material_S1-Soil_samples.xlsx
- Supplementary-Material_S2-Mushroom_samples.xlsx
