# Supplementary material for: Heavy Metals and Associated Risks of Wild Edible Mushrooms Consumption: Transfer Factor, Carcinogenic Risk, and Health Risk Index
Source: J Fungi (Basel). 2024 Dec 6;10(12):844. doi: 10.3390/jof10120844 (PMC11676395; doi:10.3390/jof10120844)
Supplement: Supplementary file 1 [file jof-10-00844-s001.zip › Supplementary-Material_S1-Soil_samples.xlsx]

## Sheet: Soils_ICP-MS_results
Content	Cd	Cr	Cu	Ni	Pb				Cd	Cr	Cu	Ni	Pb
Ss1	5.1628	4.92716	11.9858	9.85431	8.67608			Agaricus bisporus	4.76649	3.47846	17.6253	8.18068	9.27323
Ss2	4.83075	2.6778	12.7785	8.67608	11.3539			Agaricus campestris	4.729	3.90959	13.2016	11.0325	9.21164
Ss3	4.89502	2.34575	33.3333	8.46185	8.6011			Armillaria mellea	5.26089	3.17627	19.9122	9.50877	10.9593
Ss4	4.17737	3.96315	12.4036	5.7305	8.46185			Boletus edulis	2.99914	3.52756	12.3786	7.14438	11.3539
Ss5	4.83075	4.07026	12.1679	10.9254	10.0685			Macrolepiota excoriata	3.45436	4.8254	11.8412	8.03341	9.58653
Ss6	4.62724	3.74892	14.2352	11.1397	8.35474			Macrolepiota procera	3.41152	2.37789	13.796	10.7487	11.852
Ss7	5.04498	2.30291	15.8205	5.09853	9.10453
Ss8	4.93787	2.50642	15.0385	10.904	9.85431				Cd	Cr	Cu	Ni	Pb
Ss9	4.35887	3.4621	16.0415	8.99146	10.4321			Site 1	3.7998	3.8239	21.2484	11.2575	12.5321
Ss10	6.41601	3.83461	16.4888	6.49099	8.94386			Site 2	4.38609	3.66651	13.1738	9.26371	9.92646
Ss11	5.19494	4.27377	43.9695	13.464	18.1019			Site 3	4.98428	2.53142	20.7133	6.84089	9.74006
Ss12	5.61267	2.6778	12.1144	12.1037	9.31875			Site 4	4.15595	4.12739	12.4286	7.73349	9.92572
Ss13	2.6778	3.42759	12.0501	10.497	10.3899			Site 5	4.14881	2.8706	13.289	10.0257	10.5327
Ss14	3.64181	1.41388	12.3179	5.56983	11.6752			Site 6	5.10389	3.61503	13.9031	7.47642	8.8903
Ss15	2.6778	5.74121	12.7678	5.36631	11.9966			min	3.7998	2.53142	12.4286	6.84089	8.8903
Ss16	3.85603	5.77334	11.8038	8.03341	9.31875			max	5.10389	4.12739	21.2484	11.2575	12.5321
Ss17	3.05269	3.87746	11.8787	8.03341	9.85431			average	4.4298	3.43914	15.7927	8.76628	10.2579
Ss18	4.49871	1.36032	12.6821	9.10453	9.88644
Ss19	2.32433	3.39545	14.91	12.3929	13.8175
min	2.32433	1.36032	11.8038	5.09853	8.35474
max	6.41601	5.77334	43.9695	13.464	18.1019
average	4.35887	3.4621	16.0415	8.99146	10.4321

## Sheet: I_geo
I_geo	Cd	Cr	Cu	Ni	Pb				Cd	Cr	Cu	Ni	Pb
Ss1	6.61969	-1.74364	0.998297	-1.60614	-0.637845			Agaricus bisporus	6.50012	-2.30977	1.40266	-1.90253	-0.552975
Ss2	6.52379	-2.62334	1.09068	-1.78985	-0.249774			Agaricus campestris	6.49274	-2.0786	1.13324	-1.44327	-0.557699
Ss3	6.54285	-2.81434	2.47393	-1.82592	-0.650366			Armillaria mellea	6.63657	-2.415	1.58146	-1.73818	-0.349987
Ss4	6.31413	-2.05775	1.04772	-2.38823	-0.673914			Boletus edulis	5.82046	-2.44499	1.0444	-2.1424	-0.252544
Ss5	6.52379	-2.01927	1.02005	-1.45727	-0.423106			Macrolepiota excoriata	6.03014	-1.80214	0.980778	-1.90088	-0.494442
Ss6	6.46169	-2.13792	1.24643	-1.42926	-0.692292			Macrolepiota procera	5.9447	-2.94062	1.1965	-1.49788	-0.207952
Ss7	6.58639	-2.84094	1.39876	-2.55681	-0.568304
Ss8	6.55543	-2.71876	1.32563	-1.4601	-0.454133				Cd	Cr	Cu	Ni	Pb
Ss9	6.37549	-2.25275	1.41877	-1.73833	-0.371927			Site 1	6.10508	-2.11422	1.60462	-1.44036	-0.172427
Ss10	6.93322	-2.10531	1.45845	-2.20845	-0.59399			Site 2	6.37975	-2.34686	1.1237	-1.7042	-0.444805
Ss11	6.62864	-1.94888	2.87347	-1.15586	0.423185			Site 3	6.53075	-2.82146	1.6567	-2.15454	-0.484622
Ss12	6.74023	-2.62334	1.01369	-1.30952	-0.534751			Site 4	6.24232	-2.06804	1.05029	-2.06024	-0.459668
Ss13	5.67259	-2.2672	1.00601	-1.51499	-0.377782			Site 5	6.2506	-2.53644	1.14077	-1.58831	-0.360563
Ss14	6.11619	-3.54474	1.03772	-2.42926	-0.20951			Site 6	6.60304	-2.29229	1.19853	-2.08147	-0.603074
Ss15	5.67259	-1.52304	1.08947	-2.48296	-0.17034
Ss16	6.19866	-1.51499	0.976211	-1.90088	-0.534751
Ss17	5.86162	-2.08928	0.985346	-1.90088	-0.454133
Ss18	6.42105	-3.60044	1.07976	-1.72031	-0.449436
Ss19	5.46835	-2.28079	1.31325	-1.27545	0.0335327
min	5.46835	-3.60044	0.976211	-2.55681	-0.692292
max	6.93322	-1.51499	2.87347	-1.15586	0.423185
average	6.32718	-2.35299	1.30809	-1.79739	-0.399454
Bn values: Cd=0.035 mg·kg-1; Cr=11 mg·kg-1; Cu=4 mg·kg-1; Ni=20 mg·kg-1; Pb=9 mg·kg-1

## Sheet: CF_&_PLI
CF	Cd	Cr	Cu	Ni	Pb	PLI			Cd	Cr	Cu	Ni	Pb	PLI
Ss1	5.1628	0.164239	0.599292	0.492716	0.433804	0.641472		Agaricus bisporus	4.76649	0.115949	0.881265	0.409034	0.463661	0.601134
Ss2	4.83075	0.0892601	0.638923	0.433804	0.567694	0.583856		Agaricus campestris	4.729	0.13032	0.660078	0.551627	0.460582	0.634108
Ss3	4.89502	0.0781918	1.66666	0.423093	0.430055	0.650047		Armillaria mellea	5.26089	0.105876	0.99561	0.475439	0.547963	0.663978
Ss4	4.17737	0.132105	0.620179	0.286525	0.423093	0.52916		Boletus edulis	2.99914	0.117585	0.618929	0.357219	0.567694	0.51616
Ss5	4.83075	0.135675	0.608397	0.546272	0.503427	0.642702		Macrolepiota excoriata	3.45436	0.160847	0.592062	0.40167	0.479327	0.573718
Ss6	4.62724	0.124964	0.71176	0.556983	0.417737	0.625514		Macrolepiota procera	3.41152	0.0792629	0.689802	0.537435	0.592598	0.551111
Ss7	5.04498	0.0767637	0.791023	0.254927	0.455226	0.513061
Ss8	4.93787	0.0835474	0.751927	0.5452	0.492716	0.608359			Cd	Cr	Cu	Ni	Pb	PLI
Ss9	4.35887	0.115403	0.802073	0.449573	0.521606	0.624007		Site 1	3.7998	0.127463	1.06242	0.562874	0.626606	0.693534
Ss10	6.41601	0.12782	0.824442	0.32455	0.447193	0.62858		Site 2	4.38609	0.122217	0.65869	0.463185	0.496323	0.591503
Ss11	5.19494	0.142459	2.19848	0.673199	0.905097	0.998266		Site 3	4.98428	0.0843805	1.03567	0.342045	0.487003	0.574089
Ss12	5.61267	0.0892601	0.605719	0.605183	0.465938	0.611593		Site 4	4.15595	0.13758	0.621429	0.386675	0.496286	0.565247
Ss13	2.6778	0.114253	0.602505	0.524849	0.519494	0.54985		Site 5	4.14881	0.0956868	0.664452	0.501284	0.526634	0.580688
Ss14	3.64181	0.0471293	0.615894	0.278491	0.583761	0.443642		Site 6	5.10389	0.120501	0.695157	0.373821	0.444515	0.577267
Ss15	2.6778	0.191374	0.638388	0.268316	0.599828	0.554988
Ss16	3.85603	0.192445	0.590188	0.40167	0.465938	0.606355
Ss17	3.05269	0.129249	0.593936	0.40167	0.492716	0.541082
Ss18	4.49871	0.0453441	0.634103	0.455226	0.494322	0.492948
Ss19	2.32433	0.113182	0.7455	0.619643	0.690873	0.609274
min	2.32433	0.0453441	0.590188	0.254927	0.417737	0.443642
max	6.41601	0.192445	2.19848	0.673199	0.905097	0.998266
average	4.35887	0.115403	0.802073	0.449573	0.521606	0.602882
NV values: Cd=1 mg·kg-1; Cr=30 mg·kg-1; Cu=20 mg·kg-1; Ni=20 mg·kg-1; Pb=20 mg·kg-1 (Romanian Order no.756/1997)

## Sheet: D_&_HQ_ing
D_ing=((C*IR*ED*EF)/(BW*AT))*CF																HQ_ing=D_ing/RfD_ing
	IR [mg·day-1]	ED [years]	EF [days·year-1]	BW [kg]	AT [days]	CF											Cd	Cr	Cu	Ni	Pb
Adults	100	20	365	70	7300	1e-06										RfD_ing	0.001	0.003	0.04	0.02	0.0014
Children	200	6	365	15	2190	1e-06
D_ing-Adults	Cd	Cr	Cu	Ni	Pb				Cd	Cr	Cu	Ni	Pb			HQ_ing-Adults	Cd	Cr	Cu	Ni	Pb				Cd	Cr	Cu	Ni	Pb
Ss1	7.37543e-06	7.03879e-06	1.71226e-05	1.40776e-05	1.23944e-05			Agaricus bisporus	6.80927e-06	4.96923e-06	2.5179e-05	1.16867e-05	1.32475e-05			Ss1	0.00737543	0.00234626	0.000428066	0.000703879	0.00885314			Agaricus bisporus	0.00680927	0.00165641	0.000629475	0.000584335	0.00946248
Ss2	6.90108e-06	3.82543e-06	1.8255e-05	1.23944e-05	1.62198e-05			Agaricus campestris	6.75571e-06	5.58513e-06	1.88594e-05	1.57608e-05	1.31595e-05			Ss2	0.00690108	0.00127514	0.000456374	0.00061972	0.0115856			Agaricus campestris	0.00675571	0.00186171	0.000471484	0.000788039	0.00939963
Ss3	6.99289e-06	3.35108e-06	4.7619e-05	1.20884e-05	1.22873e-05			Armillaria mellea	7.51556e-06	4.53753e-06	2.8446e-05	1.3584e-05	1.56561e-05			Ss3	0.00699289	0.00111703	0.00119047	0.000604418	0.00877663			Armillaria mellea	0.00751556	0.00151251	0.00071115	0.000679198	0.0111829
Ss4	5.96767e-06	5.66164e-06	1.77194e-05	8.18642e-06	1.20884e-05			Boletus edulis	4.28448e-06	5.03937e-06	1.76837e-05	1.02063e-05	1.62198e-05			Ss4	0.00596767	0.00188721	0.000442985	0.000409321	0.00863454			Boletus edulis	0.00428448	0.00167979	0.000442092	0.000510313	0.0115856
Ss5	6.90108e-06	5.81466e-06	1.73828e-05	1.56078e-05	1.43836e-05			Macrolepiota excoriata	4.93481e-06	6.89343e-06	1.69161e-05	1.14763e-05	1.3695e-05			Ss5	0.00690108	0.00193822	0.000434569	0.000780388	0.010274			Macrolepiota excoriata	0.00493481	0.00229781	0.000422901	0.000573815	0.00978217
Ss6	6.61034e-06	5.3556e-06	2.0336e-05	1.59138e-05	1.19353e-05			Macrolepiota procera	4.8736e-06	3.39698e-06	1.97086e-05	1.53553e-05	1.69314e-05			Ss6	0.00661034	0.0017852	0.0005084	0.00079569	0.00852525			Macrolepiota procera	0.0048736	0.00113233	0.000492716	0.000767764	0.0120938
Ss7	7.20711e-06	3.28987e-06	2.26006e-05	7.28362e-06	1.30065e-05											Ss7	0.00720711	0.00109662	0.000565016	0.000364181	0.00929033
Ss8	7.05409e-06	3.5806e-06	2.14836e-05	1.55772e-05	1.40776e-05				Cd	Cr	Cu	Ni	Pb			Ss8	0.00705409	0.00119353	0.000537091	0.000778858	0.0100554				Cd	Cr	Cu	Ni	Pb
Ss9	6.22695e-06	4.94586e-06	2.29164e-05	1.28449e-05	1.4903e-05			Site 1	5.42829e-06	5.46272e-06	3.03548e-05	1.60821e-05	1.7903e-05			Ss9	0.00622695	0.00164862	0.000572909	0.000642247	0.010645			Site 1	0.00542829	0.00182091	0.00075887	0.000804106	0.0127879
Ss10	9.16573e-06	5.47802e-06	2.35555e-05	9.27284e-06	1.27769e-05			Site 2	6.26584e-06	5.23787e-06	1.88197e-05	1.32339e-05	1.41807e-05			Ss10	0.00916573	0.00182601	0.000588887	0.000463642	0.00912639			Site 2	0.00626584	0.00174596	0.000470493	0.000661693	0.010129
Ss11	7.42134e-06	6.10539e-06	6.28136e-05	1.92343e-05	2.58599e-05			Site 3	7.1204e-06	3.61631e-06	2.95905e-05	9.7727e-06	1.39144e-05			Ss11	0.00742134	0.00203513	0.00157034	0.000961713	0.0184714			Site 3	0.0071204	0.00120544	0.000739762	0.000488635	0.00993883
Ss12	8.0181e-06	3.82543e-06	1.73063e-05	1.72909e-05	1.33125e-05			Site 4	5.93707e-06	5.89626e-06	1.77551e-05	1.10478e-05	1.41796e-05			Ss12	0.0080181	0.00127514	0.000432656	0.000864547	0.00950893			Site 4	0.00593707	0.00196542	0.000443878	0.000552392	0.0101283
Ss13	3.82543e-06	4.89655e-06	1.72144e-05	1.49957e-05	1.48427e-05			Site 5	5.92687e-06	4.10086e-06	1.89843e-05	1.43224e-05	1.50467e-05			Ss13	0.00382543	0.00163218	0.000430361	0.000749784	0.0106019			Site 5	0.00592687	0.00136695	0.000474608	0.000716121	0.0107476
Ss14	5.20259e-06	2.01983e-06	1.7597e-05	7.9569e-06	1.66789e-05			Site 6	7.29127e-06	5.16433e-06	1.98616e-05	1.06806e-05	1.27004e-05			Ss14	0.00520259	0.000673276	0.000439925	0.000397845	0.0119135			Site 6	0.00729127	0.00172144	0.000496541	0.00053403	0.00907174
Ss15	3.82543e-06	8.20172e-06	1.82397e-05	7.66616e-06	1.71379e-05											Ss15	0.00382543	0.00273391	0.000455991	0.000383308	0.0122414
Ss16	5.50862e-06	8.24763e-06	1.68625e-05	1.14763e-05	1.33125e-05											Ss16	0.00550862	0.00274921	0.000421563	0.000573815	0.00950893
Ss17	4.36099e-06	5.53922e-06	1.69696e-05	1.14763e-05	1.40776e-05											Ss17	0.00436099	0.00184641	0.00042424	0.000573815	0.0100554
Ss18	6.42672e-06	1.94332e-06	1.81172e-05	1.30065e-05	1.41235e-05											Ss18	0.00642672	0.000647773	0.000452931	0.000650323	0.0100882
Ss19	3.32047e-06	4.85065e-06	2.13e-05	1.77041e-05	1.97392e-05											Ss19	0.00332047	0.00161688	0.0005325	0.000885205	0.0140994
min	3.32047e-06	1.94332e-06	1.68625e-05	7.28362e-06	1.19353e-05											min	0.00332047	0.000647773	0.000421563	0.000364181	0.00852525
max	9.16573e-06	8.24763e-06	6.28136e-05	1.92343e-05	2.58599e-05											max	0.00916573	0.00274921	0.00157034	0.000961713	0.0184714
average	6.22695e-06	4.94586e-06	2.29164e-05	1.28449e-05	1.4903e-05											average	0.00622695	0.00164862	0.000572909	0.000642247	0.010645
D_ing-Children	Cd	Cr	Cu	Ni	Pb				Cd	Cr	Cu	Ni	Pb			HQ_ing-Children	Cd	Cr	Cu	Ni	Pb				Cd	Cr	Cu	Ni	Pb
Ss1	6.88374e-05	6.56954e-05	0.000159811	0.000131391	0.000115681			Agaricus bisporus	6.35532e-05	4.63795e-05	0.000235004	0.000109076	0.000123643			Ss1	0.0688374	0.0218985	0.00399528	0.00656954	0.0826293			Agaricus bisporus	0.0635532	0.0154598	0.0058751	0.00545379	0.0883165
Ss2	6.44101e-05	3.5704e-05	0.00017038	0.000115681	0.000151385			Agaricus campestris	6.30533e-05	5.21279e-05	0.000176021	0.000147101	0.000122822			Ss2	0.0644101	0.0119013	0.00425949	0.00578405	0.108132			Agaricus campestris	0.0630533	0.017376	0.00440052	0.00735503	0.0877299
Ss3	6.5267e-05	3.12767e-05	0.000444444	0.000112825	0.000114681			Armillaria mellea	7.01452e-05	4.23503e-05	0.000265496	0.000126784	0.000146123			Ss3	0.065267	0.0104256	0.0111111	0.00564124	0.0819152			Armillaria mellea	0.0701452	0.0141168	0.0066374	0.00633918	0.104374
Ss4	5.56983e-05	5.2842e-05	0.000165381	7.64066e-05	0.000112825			Boletus edulis	3.99885e-05	4.70341e-05	0.000165048	9.52583e-05	0.000151385			Ss4	0.0556983	0.017614	0.00413453	0.00382033	0.0805891			Boletus edulis	0.0399885	0.015678	0.00412619	0.00476292	0.108132
Ss5	6.44101e-05	5.42701e-05	0.000162239	0.000145672	0.000134247			Macrolepiota excoriata	4.60582e-05	6.43387e-05	0.000157883	0.000107112	0.00012782			Ss5	0.0644101	0.01809	0.00405598	0.00728362	0.0958908			Macrolepiota excoriata	0.0460582	0.0214462	0.00394708	0.0053556	0.0913003
Ss6	6.16966e-05	4.99856e-05	0.000189803	0.000148529	0.000111397			Macrolepiota procera	4.54869e-05	3.17052e-05	0.000183947	0.000143316	0.000158026			Ss6	0.0616966	0.0166619	0.00474506	0.00742644	0.079569			Macrolepiota procera	0.0454869	0.0105684	0.00459868	0.0071658	0.112876
Ss7	6.72664e-05	3.07055e-05	0.000210939	6.79805e-05	0.000121394											Ss7	0.0672664	0.0102352	0.00527348	0.00339902	0.0867098
Ss8	6.58382e-05	3.3419e-05	0.000200514	0.000145387	0.000131391				Cd	Cr	Cu	Ni	Pb			Ss8	0.0658382	0.0111397	0.00501284	0.00726934	0.0938506				Cd	Cr	Cu	Ni	Pb
Ss9	5.81182e-05	4.61613e-05	0.000213886	0.000119886	0.000139095			Site 1	5.0664e-05	5.09853e-05	0.000283311	0.0001501	0.000167095			Ss9	0.0581182	0.0153871	0.00534715	0.00599431	0.0993535			Site 1	0.050664	0.0169951	0.00708279	0.00750499	0.119353
Ss10	8.55468e-05	5.11282e-05	0.000219851	8.65466e-05	0.000119251			Site 2	5.84812e-05	4.88867e-05	0.000175651	0.000123516	0.000132353			Ss10	0.0855468	0.0170427	0.00549628	0.00432733	0.0851796			Site 2	0.0584812	0.0162956	0.00439127	0.0061758	0.0945377
Ss11	6.92658e-05	5.69836e-05	0.00058626	0.00017952	0.000241359			Site 3	6.64571e-05	3.37522e-05	0.000276178	9.12119e-05	0.000129867			Ss11	0.0692658	0.0189945	0.0146565	0.00897599	0.172399			Site 3	0.0664571	0.0112507	0.00690444	0.00456059	0.0927625
Ss12	7.48356e-05	3.5704e-05	0.000161525	0.000161382	0.00012425			Site 4	5.54126e-05	5.50318e-05	0.000165714	0.000103113	0.000132343			Ss12	0.0748356	0.0119013	0.00403813	0.00806911	0.08875			Site 4	0.0554126	0.0183439	0.00414286	0.00515566	0.0945307
Ss13	3.5704e-05	4.57011e-05	0.000160668	0.00013996	0.000138532			Site 5	5.53174e-05	3.82747e-05	0.000177187	0.000133676	0.000140436			Ss13	0.035704	0.0152337	0.0040167	0.00699799	0.0989512			Site 5	0.0553174	0.0127582	0.00442968	0.00668379	0.100311
Ss14	4.85575e-05	1.88517e-05	0.000164239	7.42644e-05	0.00015567			Site 6	6.80519e-05	4.82004e-05	0.000185375	9.96856e-05	0.000118537			Ss14	0.0485575	0.00628391	0.00410596	0.00371322	0.111193			Site 6	0.0680519	0.0160668	0.00463438	0.00498428	0.0846695
Ss15	3.5704e-05	7.65494e-05	0.000170237	7.15509e-05	0.000159954											Ss15	0.035704	0.0255165	0.00425592	0.00357754	0.114253
Ss16	5.14138e-05	7.69779e-05	0.000157383	0.000107112	0.00012425											Ss16	0.0514138	0.0256593	0.00393458	0.0053556	0.08875
Ss17	4.07026e-05	5.16994e-05	0.000158383	0.000107112	0.000131391											Ss17	0.0407026	0.0172331	0.00395958	0.0053556	0.0938506
Ss18	5.99828e-05	1.81376e-05	0.000169094	0.000121394	0.000131819											Ss18	0.0599828	0.00604588	0.00422736	0.00606968	0.0941566
Ss19	3.09911e-05	4.52727e-05	0.0001988	0.000165238	0.000184233											Ss19	0.0309911	0.0150909	0.00497	0.00826191	0.131595
min	3.09911e-05	1.81376e-05	0.000157383	6.79805e-05	0.000111397											min	0.0309911	0.00604588	0.00393458	0.00339902	0.079569
max	8.55468e-05	7.69779e-05	0.00058626	0.00017952	0.000241359											max	0.0855468	0.0256593	0.0146565	0.00897599	0.172399
average	5.81182e-05	4.61613e-05	0.000213886	0.000119886	0.000139095											average	0.0581182	0.0153871	0.00534715	0.00599431	0.0993535

## Sheet: D_&_HQ_inh
D_inh=(C*InhR*ED*EF)/(BW*AT*PEF)																HQ_inh=D_inh/RfD_inh
	InhR [m3·day-1]	ED [years]	EF [days·year-1]	BW [kg]	AT [days]	PEF [m3·kg-1]											Cd	Cr	Cu	Ni	Pb
Adults	20	20	365	70	7300	1360000000										RfD_inh	0.0004	2.86e-05	0.0402	0.0206	0.00325
Children	7.6	6	365	15	2190	1360000000
D_inh-Adults	Cd	Cr	Cu	Ni	Pb				Cd	Cr	Cu	Ni	Pb			HQ_inh-Adults	Cd	Cr	Cu	Ni	Pb				Cd	Cr	Cu	Ni	Pb
Ss1	1.08462e-09	1.03512e-09	2.51803e-09	2.07023e-09	1.82271e-09			Agaricus bisporus	1.00136e-09	7.3077e-10	3.70279e-09	1.71863e-09	1.94816e-09			Ss1	2.71156e-06	3.61929e-05	6.26377e-08	1.00497e-07	5.60832e-07			Agaricus bisporus	2.50341e-06	2.55514e-05	9.21093e-08	8.34287e-08	5.99433e-07
Ss2	1.01486e-09	5.62563e-10	2.68455e-09	1.82271e-09	2.38527e-09			Agaricus campestris	9.93487e-10	8.21343e-10	2.77344e-09	2.31776e-09	1.93522e-09			Ss2	2.53716e-06	1.967e-05	6.67799e-08	8.84808e-08	7.33929e-07			Agaricus campestris	2.48372e-06	2.87183e-05	6.8991e-08	1.12513e-07	5.95452e-07
Ss3	1.02837e-09	4.92806e-10	7.00279e-09	1.7777e-09	1.80695e-09			Armillaria mellea	1.10523e-09	6.67284e-10	4.18323e-09	1.99764e-09	2.30236e-09			Ss3	2.57091e-06	1.7231e-05	1.74199e-07	8.62961e-08	5.55986e-07			Armillaria mellea	2.76307e-06	2.33316e-05	1.04061e-07	9.69729e-08	7.0842e-07
Ss4	8.77599e-10	8.32594e-10	2.60579e-09	1.20389e-09	1.7777e-09			Boletus edulis	6.30071e-10	7.41084e-10	2.60054e-09	1.50092e-09	2.38527e-09			Ss4	2.194e-06	2.91117e-05	6.48207e-08	5.84411e-08	5.46985e-07			Boletus edulis	1.57518e-06	2.5912e-05	6.46901e-08	7.28602e-08	7.33929e-07
Ss5	1.01486e-09	8.55096e-10	2.55629e-09	2.29526e-09	2.11524e-09			Macrolepiota excoriata	7.25707e-10	1.01374e-09	2.48766e-09	1.68769e-09	2.01398e-09			Ss5	2.53716e-06	2.98985e-05	6.35893e-08	1.1142e-07	6.50843e-07			Macrolepiota excoriata	1.81427e-06	3.54454e-05	6.1882e-08	8.19267e-08	6.19685e-07
Ss6	9.7211e-10	7.87589e-10	2.99059e-09	2.34026e-09	1.7552e-09			Macrolepiota procera	7.16706e-10	4.99556e-10	2.89833e-09	2.25813e-09	2.48991e-09			Ss6	2.43027e-06	2.75381e-05	7.43927e-08	1.13605e-07	5.40061e-07			Macrolepiota procera	1.79176e-06	1.7467e-05	7.20977e-08	1.09618e-07	7.66125e-07
Ss7	1.05987e-09	4.83805e-10	3.32362e-09	1.07112e-09	1.91272e-09											Ss7	2.64967e-06	1.69162e-05	8.26772e-08	5.19962e-08	5.88528e-07
Ss8	1.03737e-09	5.26559e-10	3.15936e-09	2.29076e-09	2.07023e-09				Cd	Cr	Cu	Ni	Pb			Ss8	2.59342e-06	1.84112e-05	7.85909e-08	1.11202e-07	6.36995e-07				Cd	Cr	Cu	Ni	Pb
Ss9	9.15728e-10	7.27332e-10	3.37005e-09	1.88896e-09	2.19162e-09			Site 1	7.98277e-10	8.03341e-10	4.46394e-09	2.36502e-09	2.6328e-09			Ss9	2.28932e-06	2.54312e-05	8.38322e-08	9.16972e-08	6.74345e-07			Site 1	1.99569e-06	2.80888e-05	1.11043e-07	1.14807e-07	8.10091e-07
Ss10	1.3479e-09	8.05591e-10	3.46404e-09	1.36365e-09	1.87896e-09			Site 2	9.21448e-10	7.70274e-10	2.76761e-09	1.94616e-09	2.08539e-09			Ss10	3.36975e-06	2.81675e-05	8.61702e-08	6.61968e-08	5.78142e-07			Site 2	2.30362e-06	2.69327e-05	6.88459e-08	9.44736e-08	6.41659e-07
Ss11	1.09137e-09	8.97851e-10	9.23729e-09	2.82857e-09	3.80293e-09			Site 3	1.04712e-09	5.3181e-10	4.35154e-09	1.43716e-09	2.04623e-09			Ss11	2.72843e-06	3.13934e-05	2.29783e-07	1.37309e-07	1.17013e-06			Site 3	2.61779e-06	1.85948e-05	1.08247e-07	6.97651e-08	6.29609e-07
Ss12	1.17913e-09	5.62563e-10	2.54504e-09	2.54279e-09	1.95772e-09			Site 4	8.73098e-10	8.67098e-10	2.61104e-09	1.62468e-09	2.08523e-09			Ss12	2.94783e-06	1.967e-05	6.33094e-08	1.23436e-07	6.02376e-07			Site 4	2.18275e-06	3.03181e-05	6.49513e-08	7.88681e-08	6.41611e-07
Ss13	5.62563e-10	7.20081e-10	2.53154e-09	2.20525e-09	2.18275e-09			Site 5	8.71598e-10	6.03068e-10	2.79181e-09	2.10624e-09	2.21275e-09			Ss13	1.40641e-06	2.51777e-05	6.29735e-08	1.07051e-07	6.71614e-07			Site 5	2.179e-06	2.10863e-05	6.94481e-08	1.02245e-07	6.80846e-07
Ss14	7.65086e-10	2.97033e-10	2.58779e-09	1.17013e-09	2.45278e-09			Site 6	1.07225e-09	7.59461e-10	2.92083e-09	1.57068e-09	1.86771e-09			Ss14	1.91272e-06	1.03858e-05	6.43729e-08	5.68025e-08	7.547e-07			Site 6	2.68061e-06	2.65546e-05	7.26574e-08	7.62465e-08	5.7468e-07
Ss15	5.62563e-10	1.20614e-09	2.6823e-09	1.12738e-09	2.52028e-09											Ss15	1.40641e-06	4.21726e-05	6.67239e-08	5.4727e-08	7.75472e-07
Ss16	8.10091e-10	1.21289e-09	2.47978e-09	1.68769e-09	1.95772e-09											Ss16	2.02523e-06	4.24086e-05	6.16861e-08	8.19267e-08	6.02376e-07
Ss17	6.41322e-10	8.14592e-10	2.49553e-09	1.68769e-09	2.07023e-09											Ss17	1.60331e-06	2.84822e-05	6.20779e-08	8.19267e-08	6.36995e-07
Ss18	9.45106e-10	2.85782e-10	2.6643e-09	1.91272e-09	2.07698e-09											Ss18	2.36277e-06	9.99238e-06	6.62761e-08	9.28503e-08	6.39072e-07
Ss19	4.88305e-10	7.1333e-10	3.13235e-09	2.60354e-09	2.90283e-09											Ss19	1.22076e-06	2.49416e-05	7.79192e-08	1.26386e-07	8.93178e-07
min	4.88305e-10	2.85782e-10	2.47978e-09	1.07112e-09	1.7552e-09											min	1.22076e-06	9.99238e-06	6.16861e-08	5.19962e-08	5.40061e-07
max	1.3479e-09	1.21289e-09	9.23729e-09	2.82857e-09	3.80293e-09											max	3.36975e-06	4.24086e-05	2.29783e-07	1.37309e-07	1.17013e-06
average	9.15728e-10	7.27332e-10	3.37005e-09	1.88896e-09	2.19162e-09											average	2.28932e-06	2.54312e-05	8.38322e-08	9.16972e-08	6.74345e-07
D_inh-Children	Cd	Cr	Cu	Ni	Pb				Cd	Cr	Cu	Ni	Pb			HQ_inh-Children	Cd	Cr	Cu	Ni	Pb				Cd	Cr	Cu	Ni	Pb
Ss1	1.9234e-09	1.83561e-09	4.46531e-09	3.67121e-09	3.23226e-09			Agaricus bisporus	1.77575e-09	1.2959e-09	6.56628e-09	3.04771e-09	3.45473e-09			Ss1	4.80849e-06	6.41821e-05	1.11077e-07	1.78214e-07	9.94543e-07			Agaricus bisporus	4.43938e-06	4.53111e-05	1.6334e-07	1.47947e-07	1.06299e-06
Ss2	1.79969e-09	9.97612e-10	4.76061e-09	3.23226e-09	4.22988e-09			Agaricus campestris	1.76178e-09	1.45651e-09	4.91823e-09	4.11016e-09	3.43179e-09			Ss2	4.49923e-06	3.48816e-05	1.18423e-07	1.56906e-07	1.3015e-06			Agaricus campestris	4.40446e-06	5.09271e-05	1.22344e-07	1.99522e-07	1.05593e-06
Ss3	1.82364e-09	8.73908e-10	1.24183e-08	3.15246e-09	3.20433e-09			Armillaria mellea	1.95994e-09	1.18332e-09	7.41827e-09	3.54248e-09	4.08286e-09			Ss3	4.55909e-06	3.05562e-05	3.08912e-07	1.53032e-07	9.85948e-07			Armillaria mellea	4.89985e-06	4.13747e-05	1.84534e-07	1.71965e-07	1.25626e-06
Ss4	1.55628e-09	1.47647e-09	4.62094e-09	2.13489e-09	3.15246e-09			Boletus edulis	1.11733e-09	1.31419e-09	4.61163e-09	2.66163e-09	4.22988e-09			Ss4	3.89069e-06	5.16247e-05	1.14949e-07	1.03635e-07	9.69986e-07			Boletus edulis	2.79331e-06	4.59506e-05	1.14717e-07	1.29205e-07	1.3015e-06
Ss5	1.79969e-09	1.51637e-09	4.53315e-09	4.07026e-09	3.75102e-09			Macrolepiota excoriata	1.28692e-09	1.7977e-09	4.41144e-09	2.99284e-09	3.57145e-09			Ss5	4.49923e-06	5.302e-05	1.12765e-07	1.97585e-07	1.15416e-06			Macrolepiota excoriata	3.2173e-06	6.28566e-05	1.09737e-07	1.45283e-07	1.09891e-06
Ss6	1.72387e-09	1.39666e-09	5.30331e-09	4.15007e-09	3.11255e-09			Macrolepiota procera	1.27096e-09	8.8588e-10	5.1397e-09	4.00442e-09	4.41543e-09			Ss6	4.30969e-06	4.88342e-05	1.31923e-07	2.0146e-07	9.57708e-07			Macrolepiota procera	3.1774e-06	3.09748e-05	1.27853e-07	1.94389e-07	1.35859e-06
Ss7	1.8795e-09	8.57947e-10	5.89389e-09	1.89945e-09	3.39188e-09											Ss7	4.69875e-06	2.99981e-05	1.46614e-07	9.22065e-08	1.04366e-06
Ss8	1.8396e-09	9.33765e-10	5.60259e-09	4.06228e-09	3.67121e-09				Cd	Cr	Cu	Ni	Pb			Ss8	4.59899e-06	3.26491e-05	1.39368e-07	1.97198e-07	1.1296e-06				Cd	Cr	Cu	Ni	Pb
Ss9	1.62389e-09	1.2898e-09	5.97623e-09	3.34976e-09	3.88648e-09			Site 1	1.41561e-09	1.42459e-09	7.91605e-09	4.19396e-09	4.66883e-09			Ss9	4.05973e-06	4.5098e-05	1.48662e-07	1.6261e-07	1.19584e-06			Site 1	3.53903e-06	4.98109e-05	1.96917e-07	2.0359e-07	1.43656e-06
Ss10	2.39028e-09	1.42858e-09	6.1429e-09	2.41821e-09	3.33203e-09			Site 2	1.63403e-09	1.36595e-09	4.90789e-09	3.45118e-09	3.69809e-09			Ss10	5.9757e-06	4.99504e-05	1.52808e-07	1.17389e-07	1.02524e-06			Site 2	4.08508e-06	4.77606e-05	1.22087e-07	1.67533e-07	1.13788e-06
Ss11	1.93537e-09	1.59219e-09	1.63808e-08	5.016e-09	6.74386e-09			Site 3	1.85689e-09	9.43076e-10	7.71673e-09	2.54857e-09	3.62865e-09			Ss11	4.83842e-06	5.5671e-05	4.07482e-07	2.43495e-07	2.07503e-06			Site 3	4.64222e-06	3.29747e-05	1.91958e-07	1.23717e-07	1.11651e-06
Ss12	2.091e-09	9.97612e-10	4.5132e-09	4.50921e-09	3.47169e-09			Site 4	1.54829e-09	1.53765e-09	4.63025e-09	2.8811e-09	3.69782e-09			Ss12	5.22749e-06	3.48816e-05	1.12269e-07	2.18894e-07	1.06821e-06			Site 4	3.87074e-06	5.37641e-05	1.1518e-07	1.39859e-07	1.13779e-06
Ss13	9.97612e-10	1.27694e-09	4.48926e-09	3.91064e-09	3.87074e-09			Site 5	1.54563e-09	1.06944e-09	4.95082e-09	3.73506e-09	3.92394e-09			Ss13	2.49403e-06	4.46484e-05	1.11673e-07	1.89837e-07	1.191e-06			Site 5	3.86409e-06	3.7393e-05	1.23155e-07	1.81314e-07	1.20737e-06
Ss14	1.35675e-09	5.26739e-10	4.58902e-09	2.07503e-09	4.34959e-09			Site 6	1.90145e-09	1.34678e-09	5.1796e-09	2.78533e-09	3.31207e-09			Ss14	3.39188e-06	1.84175e-05	1.14155e-07	1.0073e-07	1.33834e-06			Site 6	4.75362e-06	4.70901e-05	1.28846e-07	1.3521e-07	1.0191e-06
Ss15	9.97612e-10	2.13888e-09	4.75662e-09	1.99922e-09	4.4693e-09											Ss15	2.49403e-06	7.4786e-05	1.18324e-07	9.70493e-08	1.37517e-06
Ss16	1.43656e-09	2.15085e-09	4.39748e-09	2.99284e-09	3.47169e-09											Ss16	3.5914e-06	7.52046e-05	1.0939e-07	1.45283e-07	1.06821e-06
Ss17	1.13728e-09	1.44454e-09	4.42541e-09	2.99284e-09	3.67121e-09											Ss17	2.8432e-06	5.05085e-05	1.10085e-07	1.45283e-07	1.1296e-06
Ss18	1.67599e-09	5.06787e-10	4.72469e-09	3.39188e-09	3.68319e-09											Ss18	4.18997e-06	1.77198e-05	1.1753e-07	1.64654e-07	1.13329e-06
Ss19	8.65928e-10	1.26497e-09	5.55471e-09	4.61695e-09	5.14768e-09											Ss19	2.16482e-06	4.42298e-05	1.38177e-07	2.24124e-07	1.5839e-06
min	8.65928e-10	5.06787e-10	4.39748e-09	1.89945e-09	3.11255e-09											min	2.16482e-06	1.77198e-05	1.0939e-07	9.22065e-08	9.57708e-07
max	2.39028e-09	2.15085e-09	1.63808e-08	5.016e-09	6.74386e-09											max	5.9757e-06	7.52046e-05	4.07482e-07	2.43495e-07	2.07503e-06
average	1.62389e-09	1.2898e-09	5.97623e-09	3.34976e-09	3.88648e-09											average	4.05973e-06	4.5098e-05	1.48662e-07	1.6261e-07	1.19584e-06

## Sheet: D_&_HQ_dermal
D_dermal=((C*SA*SAF*DAF*ED*EF)/(BW*AT))*CF																HQ_dermal=D_inh/RfD_dermal
	SA [cm2]	SAF [mg·cm-2]	DAF	ED [years]	EF [days·year-1]	BW [kg]	AT [days]	CF									Cd	Cr	Cu	Ni	Pb
Adults	20	0.07	0.13	20	365	70	7300	1e-06								RfD_dermal	2.5e-05	0.003	0.012	0.00054	0.000524
Children	7.6	0.2	0.13	6	365	15	2190	1e-06
D_dermal-Adults	Cd	Cr	Cu	Ni	Pb				Cd	Cr	Cu	Ni	Pb			HQ_dermal-Adults	Cd	Cr	Cu	Ni	Pb				Cd	Cr	Cu	Ni	Pb
Ss1	1.34233e-08	1.28106e-08	3.11632e-08	2.56212e-08	2.25578e-08			Agaricus bisporus	1.23929e-08	9.04401e-09	4.58258e-08	2.12698e-08	2.41104e-08			Ss1	0.000536931	4.2702e-06	2.59693e-06	4.74467e-05	4.30492e-05			Agaricus bisporus	0.000495715	3.01467e-06	3.81881e-06	3.93885e-05	4.60122e-05
Ss2	1.256e-08	6.96228e-09	3.3224e-08	2.25578e-08	2.95201e-08			Agaricus campestris	1.22954e-08	1.01649e-08	3.43241e-08	2.86846e-08	2.39503e-08			Ss2	0.000502398	2.32076e-06	2.76867e-06	4.17737e-05	5.6336e-05			Agaricus campestris	0.000491816	3.38831e-06	2.86034e-06	5.31197e-05	4.57066e-05
Ss3	1.27271e-08	6.09896e-09	8.66665e-08	2.20008e-08	2.23629e-08			Armillaria mellea	1.36783e-08	8.2583e-09	5.17717e-08	2.47228e-08	2.84941e-08			Ss3	0.000509082	2.03299e-06	7.22221e-06	4.07423e-05	4.26772e-05			Armillaria mellea	0.000547132	2.75277e-06	4.31431e-06	4.5783e-05	5.4378e-05
Ss4	1.08612e-08	1.03042e-08	3.22493e-08	1.48993e-08	2.20008e-08			Boletus edulis	7.79776e-09	9.17165e-09	3.21843e-08	1.85754e-08	2.95201e-08			Ss4	0.000434447	3.43473e-06	2.68744e-06	2.75913e-05	4.19863e-05			Boletus edulis	0.00031191	3.05722e-06	2.68203e-06	3.43988e-05	5.6336e-05
Ss5	1.256e-08	1.05827e-08	3.16366e-08	2.84061e-08	2.61782e-08			Macrolepiota excoriata	8.98135e-09	1.2546e-08	3.07872e-08	2.08869e-08	2.4925e-08			Ss5	0.000502398	3.52756e-06	2.63639e-06	5.26039e-05	4.99584e-05			Macrolepiota excoriata	0.000359254	4.18201e-06	2.5656e-06	3.86794e-05	4.75668e-05
Ss6	1.20308e-08	9.7472e-09	3.70115e-08	2.89631e-08	2.17223e-08			Macrolepiota procera	8.86995e-09	6.18251e-09	3.58697e-08	2.79466e-08	3.08151e-08			Ss6	0.000481233	3.24907e-06	3.08429e-06	5.36354e-05	4.14548e-05			Macrolepiota procera	0.000354798	2.06084e-06	2.98914e-06	5.1753e-05	5.88074e-05
Ss7	1.31169e-08	5.98756e-09	4.11332e-08	1.32562e-08	2.36718e-08											Ss7	0.000524678	1.99585e-06	3.42776e-06	2.45485e-05	4.51751e-05
Ss8	1.28385e-08	6.5167e-09	3.91002e-08	2.83504e-08	2.56212e-08				Cd	Cr	Cu	Ni	Pb			Ss8	0.000513538	2.17223e-06	3.25835e-06	5.25008e-05	4.88954e-05				Cd	Cr	Cu	Ni	Pb
Ss9	1.13331e-08	9.00146e-09	4.17078e-08	2.33778e-08	2.71235e-08			Site 1	9.87948e-09	9.94214e-09	5.52457e-08	2.92694e-08	3.25835e-08			Ss9	0.000453322	3.00049e-06	3.47565e-06	4.32922e-05	5.17624e-05			Site 1	0.000395179	3.31405e-06	4.60381e-06	5.42027e-05	6.21822e-05
Ss10	1.66816e-08	9.96999e-09	4.2871e-08	1.68766e-08	2.3254e-08			Site 2	1.14038e-08	9.53291e-09	3.42519e-08	2.40856e-08	2.58088e-08			Ss10	0.000667265	3.32333e-06	3.57258e-06	3.12529e-05	4.43779e-05			Site 2	0.000456153	3.17764e-06	2.85432e-06	4.4603e-05	4.92534e-05
Ss11	1.35068e-08	1.11118e-08	1.14321e-07	3.50064e-08	4.7065e-08			Site 3	1.29591e-08	6.58168e-09	5.38547e-08	1.77863e-08	2.53241e-08			Ss11	0.000540273	3.70394e-06	9.52673e-06	6.48266e-05	8.98188e-05			Site 3	0.000518365	2.19389e-06	4.48789e-06	3.29376e-05	4.83285e-05
Ss12	1.45929e-08	6.96228e-09	3.14974e-08	3.14695e-08	2.42288e-08			Site 4	1.08055e-08	1.07312e-08	3.23143e-08	2.01071e-08	2.58069e-08			Ss12	0.000583718	2.32076e-06	2.62478e-06	5.82769e-05	4.62381e-05			Site 4	0.000432219	3.57707e-06	2.69286e-06	3.72353e-05	4.92497e-05
Ss13	6.96228e-09	8.91172e-09	3.13303e-08	2.72922e-08	2.70137e-08			Site 5	1.07869e-08	7.46357e-09	3.45515e-08	2.60668e-08	2.7385e-08			Ss13	0.000278491	2.97057e-06	2.61086e-06	5.0541e-05	5.15528e-05			Site 5	0.000431476	2.48786e-06	2.87929e-06	4.82718e-05	5.22614e-05
Ss14	9.46871e-09	3.67609e-09	3.20265e-08	1.44816e-08	3.03556e-08			Site 6	1.32701e-08	9.39908e-09	3.61482e-08	1.94387e-08	2.31148e-08			Ss14	0.000378748	1.22536e-06	2.66888e-06	2.68177e-05	5.79305e-05			Site 6	0.000530805	3.13303e-06	3.01235e-06	3.59976e-05	4.41122e-05
Ss15	6.96228e-09	1.49271e-08	3.31962e-08	1.39524e-08	3.1191e-08											Ss15	0.000278491	4.97571e-06	2.76635e-06	2.58378e-05	5.95249e-05
Ss16	1.00257e-08	1.50107e-08	3.06898e-08	2.08869e-08	2.42288e-08											Ss16	0.000401028	5.00356e-06	2.55748e-06	3.86794e-05	4.62381e-05
Ss17	7.937e-09	1.00814e-08	3.08847e-08	2.08869e-08	2.56212e-08											Ss17	0.00031748	3.36046e-06	2.57372e-06	3.86794e-05	4.88954e-05
Ss18	1.16966e-08	3.53684e-09	3.29734e-08	2.36718e-08	2.57048e-08											Ss18	0.000467866	1.17895e-06	2.74778e-06	4.38366e-05	4.90549e-05
Ss19	6.04326e-09	8.82818e-09	3.8766e-08	3.22215e-08	3.59254e-08											Ss19	0.000241731	2.94273e-06	3.2305e-06	5.96694e-05	6.85599e-05
min	6.04326e-09	3.53684e-09	3.06898e-08	1.32562e-08	2.17223e-08											min	0.000241731	1.17895e-06	2.55748e-06	2.45485e-05	4.14548e-05
max	1.66816e-08	1.50107e-08	1.14321e-07	3.50064e-08	4.7065e-08											max	0.000667265	5.00356e-06	9.52673e-06	6.48266e-05	8.98188e-05
average	1.13331e-08	9.00146e-09	4.17078e-08	2.33778e-08	2.71235e-08											average	0.000453322	3.00049e-06	3.47565e-06	4.32922e-05	5.17624e-05
D_inh-Children	Cd	Cr	Cu	Ni	Pb				Cd	Cr	Cu	Ni	Pb			HQ_dermal-Children	Cd	Cr	Cu	Ni	Pb				Cd	Cr	Cu	Ni	Pb
Ss1	6.80113e-08	6.49071e-08	1.57893e-07	1.29814e-07	1.14293e-07			Agaricus bisporus	6.27905e-08	4.5823e-08	2.32184e-07	1.07767e-07	1.22159e-07			Ss1	0.00272045	2.16357e-05	1.31578e-05	0.000240397	0.000218116			Agaricus bisporus	0.00251162	1.52743e-05	1.93487e-05	0.000199568	0.000233128
Ss2	6.36371e-08	3.52756e-08	1.68335e-07	1.14293e-07	1.49568e-07			Agaricus campestris	6.22967e-08	5.15023e-08	1.73909e-07	1.45335e-07	1.21348e-07			Ss2	0.00254549	1.17585e-05	1.40279e-05	0.000211653	0.000285436			Agaricus campestris	0.00249187	1.71674e-05	1.44924e-05	0.00026914	0.00023158
Ss3	6.44838e-08	3.09014e-08	4.3911e-07	1.11471e-07	1.13305e-07			Armillaria mellea	6.93034e-08	4.18421e-08	2.6231e-07	1.25262e-07	1.4437e-07			Ss3	0.00257935	1.03005e-05	3.65925e-05	0.000206427	0.000216231			Armillaria mellea	0.00277214	1.39474e-05	2.18592e-05	0.000231967	0.000275515
Ss4	5.50299e-08	5.22079e-08	1.63396e-07	7.54897e-08	1.11471e-07			Boletus edulis	3.95086e-08	4.64697e-08	1.63067e-07	9.41152e-08	1.49568e-07			Ss4	0.0022012	1.74026e-05	1.36164e-05	0.000139796	0.000212731			Boletus edulis	0.00158035	1.54899e-05	1.35889e-05	0.000174287	0.000285436
Ss5	6.36371e-08	5.36189e-08	1.60292e-07	1.43924e-07	1.32636e-07			Macrolepiota excoriata	4.55055e-08	6.35666e-08	1.55989e-07	1.05827e-07	1.26287e-07			Ss5	0.00254549	1.7873e-05	1.33577e-05	0.000266527	0.000253122			Macrolepiota excoriata	0.00182022	2.11889e-05	1.2999e-05	0.000195975	0.000241005
Ss6	6.09562e-08	4.93858e-08	1.87525e-07	1.46746e-07	1.1006e-07			Macrolepiota procera	4.49411e-08	3.13247e-08	1.8174e-07	1.41596e-07	1.5613e-07			Ss6	0.00243825	1.64619e-05	1.56271e-05	0.000271753	0.000210038			Macrolepiota procera	0.00179764	1.04416e-05	1.5145e-05	0.000262215	0.000297957
Ss7	6.64592e-08	3.0337e-08	2.08408e-07	6.71647e-08	1.19937e-07											Ss7	0.00265837	1.01123e-05	1.73673e-05	0.000124379	0.000228887
Ss8	6.50482e-08	3.30179e-08	1.98108e-07	1.43642e-07	1.29814e-07				Cd	Cr	Cu	Ni	Pb			Ss8	0.00260193	1.1006e-05	1.6509e-05	0.000266004	0.000247737				Cd	Cr	Cu	Ni	Pb
Ss9	5.74208e-08	4.56074e-08	2.1132e-07	1.18448e-07	1.37426e-07			Site 1	5.0056e-08	5.03735e-08	2.79912e-07	1.48299e-07	1.6509e-07			Ss9	0.00229683	1.52025e-05	1.761e-05	0.000219347	0.000262263			Site 1	0.00200224	1.67912e-05	2.3326e-05	0.000274627	0.000315057
Ss10	8.45203e-08	5.05146e-08	2.17213e-07	8.5508e-08	1.1782e-07			Site 2	5.77794e-08	4.83001e-08	1.73543e-07	1.22034e-07	1.30765e-07			Ss10	0.00338081	1.68382e-05	1.81011e-05	0.000158348	0.000224848			Site 2	0.00231118	1.61e-05	1.44619e-05	0.000225989	0.000249551
Ss11	6.84346e-08	5.62998e-08	5.79225e-07	1.77366e-07	2.38463e-07			Site 3	6.56596e-08	3.33472e-08	2.72864e-07	9.01173e-08	1.28309e-07			Ss11	0.00273738	1.87666e-05	4.82687e-05	0.000328455	0.000455082			Site 3	0.00262638	1.11157e-05	2.27386e-05	0.000166884	0.000244865
Ss12	7.39376e-08	3.52756e-08	1.59587e-07	1.59446e-07	1.22759e-07			Site 4	5.47477e-08	5.43714e-08	1.63726e-07	1.01876e-07	1.30755e-07			Ss12	0.0029575	1.17585e-05	1.32989e-05	0.00029527	0.000234273			Site 4	0.00218991	1.81238e-05	1.36438e-05	0.000188659	0.000249532
Ss13	3.52756e-08	4.51527e-08	1.5874e-07	1.3828e-07	1.36869e-07			Site 5	5.46536e-08	3.78154e-08	1.75061e-07	1.32072e-07	1.38751e-07			Ss13	0.00141102	1.50509e-05	1.32283e-05	0.000256075	0.000261201			Site 5	0.00218614	1.26051e-05	1.45884e-05	0.000244577	0.000264791
Ss14	4.79748e-08	1.86255e-08	1.62268e-07	7.33732e-08	1.53802e-07			Site 6	6.72352e-08	4.7622e-08	1.83151e-07	9.84894e-08	1.17115e-07			Ss14	0.00191899	6.2085e-06	1.35223e-05	0.000135876	0.000293514			Site 6	0.00268941	1.5874e-05	1.52626e-05	0.000182388	0.000223502
Ss15	3.52756e-08	7.56308e-08	1.68194e-07	7.06923e-08	1.58035e-07											Ss15	0.00141102	2.52103e-05	1.40162e-05	0.000130912	0.000301593
Ss16	5.07968e-08	7.60541e-08	1.55495e-07	1.05827e-07	1.22759e-07											Ss16	0.00203187	2.53514e-05	1.29579e-05	0.000195975	0.000234273
Ss17	4.02142e-08	5.1079e-08	1.56482e-07	1.05827e-07	1.29814e-07											Ss17	0.00160857	1.70263e-05	1.30402e-05	0.000195975	0.000247737
Ss18	5.9263e-08	1.792e-08	1.67065e-07	1.19937e-07	1.30237e-07											Ss18	0.00237052	5.97333e-06	1.39221e-05	0.000222105	0.000248545
Ss19	3.06192e-08	4.47294e-08	1.96414e-07	1.63255e-07	1.82022e-07											Ss19	0.00122477	1.49098e-05	1.63679e-05	0.000302325	0.00034737
min	3.06192e-08	1.792e-08	1.55495e-07	6.71647e-08	1.1006e-07											min	0.00122477	5.97333e-06	1.29579e-05	0.000124379	0.000210038
max	8.45203e-08	7.60541e-08	5.79225e-07	1.77366e-07	2.38463e-07											max	0.00338081	2.53514e-05	4.82687e-05	0.000328455	0.000455082
average	5.74208e-08	4.56074e-08	2.1132e-07	1.18448e-07	1.37426e-07											average	0.00229683	1.52025e-05	1.761e-05	0.000219347	0.000262263

## Sheet: D_&_HQ_total
D_total-Adults	Cd	Cr	Cu	Ni	Pb	D_total			Cd	Cr	Cu	Ni	Pb	HR		HQ-Adults	Cd	Cr	Cu	Ni	Pb	Total			Cd	Cr	Cu	Ni	Pb	Total
Ss1	7.38994e-06	7.05264e-06	1.71563e-05	1.41053e-05	1.24188e-05	5.81229e-05		Agaricus bisporus	6.82266e-06	4.97901e-06	2.52285e-05	1.17097e-05	1.32735e-05	6.20134e-05		Ss1	0.00791507	0.00238673	0.000430725	0.000751426	0.00889675	0.0203807		Agaricus bisporus	0.00730749	0.00168498	0.000633386	0.000623807	0.00950909	0.0197587
Ss2	6.91465e-06	3.83296e-06	1.82909e-05	1.24188e-05	1.62517e-05	5.7709e-05		Agaricus campestris	6.769e-06	5.59612e-06	1.88965e-05	1.57918e-05	1.31854e-05	6.02387e-05		Ss2	0.00740601	0.00129713	0.000459209	0.000661582	0.0116427	0.0214666		Agaricus campestris	0.00725001	0.00189382	0.000474414	0.000841271	0.00944593	0.0199054
Ss3	7.00664e-06	3.35767e-06	4.77126e-05	1.21121e-05	1.23115e-05	8.25005e-05		Armillaria mellea	7.53034e-06	4.54645e-06	2.85019e-05	1.36107e-05	1.56869e-05	6.98763e-05		Ss3	0.00750454	0.00113629	0.00119787	0.000645247	0.00881987	0.0193038		Armillaria mellea	0.00806545	0.00153859	0.000715568	0.000725078	0.011238	0.0222827
Ss4	5.97941e-06	5.67277e-06	1.77543e-05	8.20253e-06	1.21121e-05	4.97211e-05		Boletus edulis	4.29291e-06	5.04928e-06	1.77185e-05	1.02263e-05	1.62517e-05	5.35387e-05		Ss4	0.00640431	0.00191976	0.000445737	0.000436971	0.00867708	0.0178839		Boletus edulis	0.00459797	0.00170876	0.000444839	0.000544784	0.0116427	0.018939
Ss5	6.91465e-06	5.82609e-06	1.7417e-05	1.56385e-05	1.44119e-05	6.02081e-05		Macrolepiota excoriata	4.94451e-06	6.90699e-06	1.69493e-05	1.14989e-05	1.3722e-05	5.40217e-05		Ss5	0.00740601	0.00197164	0.000437269	0.000833103	0.0103246	0.0209727		Macrolepiota excoriata	0.00529587	0.00233744	0.000425529	0.000612576	0.00983036	0.0185018
Ss6	6.62335e-06	5.36614e-06	2.0376e-05	1.59451e-05	1.19588e-05	6.02694e-05		Macrolepiota procera	4.88319e-06	3.40366e-06	1.97474e-05	1.53855e-05	1.69647e-05	6.03844e-05		Ss6	0.00709401	0.00181599	0.000511558	0.000849439	0.00856724	0.0188382		Macrolepiota procera	0.00523019	0.00115186	0.000495777	0.000819627	0.0121534	0.0198508
Ss7	7.22129e-06	3.29634e-06	2.26451e-05	7.29795e-06	1.30321e-05	5.34927e-05										Ss7	0.00773444	0.00111554	0.000568527	0.000388782	0.0093361	0.0191434
Ss8	7.06797e-06	3.58765e-06	2.15259e-05	1.56078e-05	1.41053e-05	6.18946e-05			Cd	Cr	Cu	Ni	Pb	HR		Ss8	0.00757023	0.00121412	0.000540427	0.00083147	0.010105	0.0202612			Cd	Cr	Cu	Ni	Pb	Total
Ss9	6.2392e-06	4.95559e-06	2.29615e-05	1.28702e-05	1.49323e-05	6.19588e-05		Site 1	5.43896e-06	5.47346e-06	3.04145e-05	1.61137e-05	1.79382e-05	7.53789e-05		Ss9	0.00668256	0.00167705	0.000576469	0.000685631	0.0106975	0.0203192		Site 1	0.00582546	0.00185231	0.000763585	0.000858423	0.0128509	0.0221506
Ss10	9.18376e-06	5.48879e-06	2.36018e-05	9.29109e-06	1.28021e-05	6.03675e-05		Site 2	6.27817e-06	5.24817e-06	1.88567e-05	1.32599e-05	1.42086e-05	5.78515e-05		Ss10	0.00983637	0.0018575	0.000592546	0.000494961	0.00917134	0.0219527		Site 2	0.0067243	0.00177607	0.000473416	0.000706391	0.0101789	0.0198591
Ss11	7.43593e-06	6.1174e-06	6.29371e-05	1.92721e-05	2.59108e-05	0.000121673		Site 3	7.13441e-06	3.62342e-06	2.96487e-05	9.79192e-06	1.39417e-05	6.41402e-05		Ss11	0.00796434	0.00207023	0.0015801	0.00102668	0.0185624	0.0312037		Site 3	0.00764139	0.00122622	0.000744358	0.000521642	0.00998779	0.0201214
Ss12	8.03388e-06	3.83296e-06	1.73403e-05	1.7325e-05	1.33387e-05	5.98708e-05		Site 4	5.94875e-06	5.90786e-06	1.779e-05	1.10696e-05	1.42075e-05	5.49237e-05		Ss12	0.00860477	0.00129713	0.000435344	0.000922948	0.00955577	0.020816		Site 4	0.00637147	0.00199932	0.000446635	0.000589706	0.0101782	0.0195853
Ss13	3.83296e-06	4.90618e-06	1.72483e-05	1.50252e-05	1.48719e-05	5.58845e-05		Site 5	5.93853e-06	4.10893e-06	1.90217e-05	1.43506e-05	1.50763e-05	5.8496e-05		Ss13	0.00410533	0.00166033	0.000433035	0.000800433	0.0106541	0.0176533		Site 5	0.00636052	0.00139053	0.000477557	0.000764495	0.0108006	0.0197937
Ss14	5.21282e-06	2.0238e-06	1.76316e-05	7.97255e-06	1.67117e-05	4.95525e-05		Site 6	7.30561e-06	5.17449e-06	1.99007e-05	1.07016e-05	1.27254e-05	5.58078e-05		Ss14	0.00558325	0.000684887	0.000442658	0.000424719	0.0119722	0.0191077		Site 6	0.00782476	0.00175113	0.000499626	0.000570104	0.00911642	0.019762
Ss15	3.83296e-06	8.21786e-06	1.82755e-05	7.68124e-06	1.71716e-05	5.51792e-05										Ss15	0.00410533	0.00278106	0.000458824	0.000409201	0.0123017	0.0200561
Ss16	5.51946e-06	8.26385e-06	1.68957e-05	1.14989e-05	1.33387e-05	5.55165e-05										Ss16	0.00591167	0.00279662	0.000424182	0.000612576	0.00955577	0.0193008
Ss17	4.36957e-06	5.55012e-06	1.7003e-05	1.14989e-05	1.41053e-05	5.25268e-05										Ss17	0.00468007	0.00187825	0.000426876	0.000612576	0.010105	0.0177027
Ss18	6.43937e-06	1.94714e-06	1.81529e-05	1.30321e-05	1.41513e-05	5.37227e-05										Ss18	0.00689695	0.000658944	0.000455745	0.000694253	0.0101379	0.0188438
Ss19	3.32701e-06	4.86019e-06	2.13419e-05	1.77389e-05	1.97781e-05	6.70461e-05										Ss19	0.00356343	0.00164477	0.000535808	0.000945	0.0141689	0.0208579
min	3.32701e-06	1.94714e-06	1.68957e-05	7.29795e-06	1.19588e-05	4.95525e-05										min	0.00356343	0.000658944	0.000424182	0.000388782	0.00856724	0.0176533
max	9.18376e-06	8.26385e-06	6.29371e-05	1.92721e-05	2.59108e-05	0.000121673										max	0.00983637	0.00279662	0.0015801	0.00102668	0.0185624	0.0312037
average	6.2392e-06	4.95559e-06	2.29615e-05	1.28702e-05	1.49323e-05	6.19588e-05										average	0.00668256	0.00167705	0.000576469	0.000685631	0.0106975	0.0203192
D_total-Children	Cd	Cr	Cu	Ni	Pb	HR			Cd	Cr	Cu	Ni	Pb	HR		HQ-Children	Cd	Cr	Cu	Ni	Pb	Total			Cd	Cr	Cu	Ni	Pb	Total
Ss1	6.89073e-05	6.57621e-05	0.000159974	0.000131524	0.000115799	0.000541966		Agaricus bisporus	6.36177e-05	4.64266e-05	0.000235243	0.000109187	0.000123769	0.000578242		Ss1	0.0715626	0.0219843	0.00400855	0.00681012	0.0828484	0.187214		Agaricus bisporus	0.0660692	0.0155204	0.00589461	0.00565351	0.0885506	0.181688
Ss2	6.44755e-05	3.57403e-05	0.000170553	0.000115799	0.000151539	0.000538106		Agaricus campestris	6.31174e-05	5.21808e-05	0.0001762	0.00014725	0.000122947	0.000561695		Ss2	0.06696	0.011948	0.00427364	0.00599586	0.108419	0.197596		Agaricus campestris	0.0655496	0.0174441	0.00441514	0.00762437	0.0879625	0.182996
Ss3	6.53333e-05	3.13085e-05	0.000444895	0.000112939	0.000114798	0.000769274		Armillaria mellea	7.02164e-05	4.23933e-05	0.000265766	0.000126912	0.000146272	0.00065156		Ss3	0.0678509	0.0104664	0.011148	0.00584782	0.0821324	0.177446		Armillaria mellea	0.0729222	0.0141721	0.00665944	0.00657132	0.104651	0.204976
Ss4	5.57549e-05	5.28956e-05	0.000165549	7.64842e-05	0.000112939	0.000463623		Boletus edulis	4.00291e-05	4.70819e-05	0.000165215	9.53551e-05	0.000151539	0.00049922		Ss4	0.0579034	0.017683	0.00414826	0.00396023	0.0808028	0.164498		Boletus edulis	0.0415716	0.0157395	0.0041399	0.00493733	0.108419	0.174807
Ss5	6.44755e-05	5.43253e-05	0.000162404	0.00014582	0.000134384	0.000561409		Macrolepiota excoriata	4.6105e-05	6.4404e-05	0.000158044	0.000107221	0.00012795	0.000503724		Ss5	0.06696	0.0181609	0.00406945	0.00755034	0.0961451	0.192886		Macrolepiota excoriata	0.0478816	0.0215303	0.00396019	0.00555172	0.0915424	0.170466
Ss6	6.17592e-05	5.00364e-05	0.000189995	0.00014868	0.00011151	0.00056198		Macrolepiota procera	4.55331e-05	3.17374e-05	0.000184134	0.000143462	0.000158187	0.000563053		Ss6	0.0641391	0.0167272	0.00476082	0.00769839	0.07978	0.173105		Macrolepiota procera	0.0472877	0.0106098	0.00461395	0.00742821	0.113175	0.183115
Ss7	6.73347e-05	3.07367e-05	0.000211154	6.80495e-05	0.000121517	0.000498792										Ss7	0.0699294	0.0102753	0.005291	0.00352349	0.0869397	0.175959
Ss8	6.59051e-05	3.34529e-05	0.000200718	0.000145534	0.000131524	0.000577134			Cd	Cr	Cu	Ni	Pb	HR		Ss8	0.0684447	0.0111833	0.00502949	0.00753554	0.0940994	0.186293			Cd	Cr	Cu	Ni	Pb	Total
Ss9	5.81773e-05	4.62082e-05	0.000214103	0.000120008	0.000139236	0.000577733		Site 1	5.07155e-05	5.10371e-05	0.000283599	0.000150252	0.000167265	0.000702869		Ss9	0.0604191	0.0154474	0.00536491	0.00621382	0.099617	0.187062		Site 1	0.0526698	0.0170617	0.00710631	0.00777982	0.11967	0.204288
Ss10	8.56338e-05	5.11801e-05	0.000220074	8.66345e-05	0.000119373	0.000562895		Site 2	5.85406e-05	4.89364e-05	0.000175829	0.000123642	0.000132487	0.000539435		Ss10	0.0889336	0.0171095	0.00551453	0.00448579	0.0854055	0.201449		Site 2	0.0607965	0.0163594	0.00440585	0.00640196	0.0947884	0.182752
Ss11	6.93362e-05	5.70415e-05	0.000586856	0.000179702	0.000241604	0.00113454		Site 3	6.65246e-05	3.37865e-05	0.000276458	9.13045e-05	0.000129999	0.000598073		Ss11	0.072008	0.019069	0.0147052	0.00930469	0.172857	0.287943		Site 3	0.0690881	0.0112948	0.00692737	0.0047276	0.0930084	0.185046
Ss12	7.49117e-05	3.57403e-05	0.000161689	0.000161546	0.000124376	0.000558263		Site 4	5.54689e-05	5.50877e-05	0.000165883	0.000103218	0.000132477	0.000512135		Ss12	0.0777984	0.011948	0.00405154	0.0083646	0.0889853	0.191148		Site 4	0.0576064	0.0184158	0.00415662	0.00534446	0.0947813	0.180305
Ss13	3.57403e-05	4.57476e-05	0.000160831	0.000140102	0.000138672	0.000521094		Site 5	5.53736e-05	3.83136e-05	0.000177367	0.000133812	0.000140578	0.000545445		Ss13	0.0371175	0.0152934	0.00403004	0.00725425	0.0992135	0.162909		Site 5	0.0575074	0.0128082	0.00444439	0.00692855	0.100577	0.182266
Ss14	4.86068e-05	1.88709e-05	0.000164405	7.43398e-05	0.000155828	0.000462051		Site 6	6.8121e-05	4.82494e-05	0.000185564	9.97869e-05	0.000118658	0.000520379		Ss14	0.0504799	0.00630853	0.0041196	0.0038492	0.111487	0.176245		Site 6	0.070746	0.0161298	0.00464977	0.0051668	0.0848941	0.181586
Ss15	3.57403e-05	7.66272e-05	0.00017041	7.16236e-05	0.000160117	0.000514517										Ss15	0.0371175	0.0256165	0.00427005	0.00370855	0.114556	0.185268
Ss16	5.1466e-05	7.70561e-05	0.000157543	0.000107221	0.000124376	0.000517662										Ss16	0.0534493	0.0257598	0.00394765	0.00555172	0.0889853	0.177694
Ss17	4.07439e-05	5.17519e-05	0.000158544	0.000107221	0.000131524	0.000489785										Ss17	0.042314	0.0173007	0.00397273	0.00555172	0.0940994	0.163239
Ss18	6.00437e-05	1.81561e-05	0.000169266	0.000121517	0.000131953	0.000500936										Ss18	0.0623575	0.00606957	0.0042414	0.00629195	0.0944063	0.173367
Ss19	3.10226e-05	4.53187e-05	0.000199002	0.000165406	0.00018442	0.000625169										Ss19	0.032218	0.01515	0.00498651	0.00856446	0.131944	0.192863
min	3.10226e-05	1.81561e-05	0.000157543	6.80495e-05	0.00011151	0.000462051										min	0.032218	0.00606957	0.00394765	0.00352349	0.07978	0.162909
max	8.56338e-05	7.70561e-05	0.000586856	0.000179702	0.000241604	0.00113454										max	0.0889336	0.0257598	0.0147052	0.00930469	0.172857	0.287943
average	5.81773e-05	4.62082e-05	0.000214103	0.000120008	0.000139236	0.000577733										average	0.0604191	0.0154474	0.00536491	0.00621382	0.099617	0.187062

## Sheet: CR_ing
CR_ing=D_ing*CSF_ing
	Cd	Cr	Ni	Pb
CSF_ing	6.3	0.5	0.91	0.0085
CR_ing-Adults	Cd	Cr	Ni	Pb				Cd	Cr	Ni	Pb
Ss1	4.64652e-05	3.5194e-06	1.28106e-05	1.05352e-07			Agaricus bisporus	4.28984e-05	2.48462e-06	1.06349e-05	1.12603e-07
Ss2	4.34768e-05	1.91272e-06	1.12789e-05	1.37869e-07			Agaricus campestris	4.2561e-05	2.79256e-06	1.43423e-05	1.11856e-07
Ss3	4.40552e-05	1.67554e-06	1.10004e-05	1.04442e-07			Armillaria mellea	4.7348e-05	2.26876e-06	1.23614e-05	1.33077e-07
Ss4	3.75963e-05	2.83082e-06	7.44964e-06	1.02751e-07			Boletus edulis	2.69922e-05	2.51968e-06	9.28769e-06	1.37869e-07
Ss5	4.34768e-05	2.90733e-06	1.42031e-05	1.22261e-07			Macrolepiota excoriata	3.10893e-05	3.44671e-06	1.04434e-05	1.16408e-07
Ss6	4.16452e-05	2.6778e-06	1.44816e-05	1.0145e-07			Macrolepiota procera	3.07037e-05	1.69849e-06	1.39733e-05	1.43917e-07
Ss7	4.54048e-05	1.64494e-06	6.62809e-06	1.10555e-07
Ss8	4.44408e-05	1.7903e-06	1.41752e-05	1.19659e-07				Cd	Cr	Ni	Pb
Ss9	3.92298e-05	2.47293e-06	1.16889e-05	1.26676e-07			Site 1	3.41982e-05	2.73136e-06	1.46347e-05	1.52176e-07
Ss10	5.77441e-05	2.73901e-06	8.43829e-06	1.08604e-07			Site 2	3.94748e-05	2.61893e-06	1.20428e-05	1.20536e-07
Ss11	4.67544e-05	3.05269e-06	1.75032e-05	2.19809e-07			Site 3	4.48585e-05	1.80815e-06	8.89316e-06	1.18272e-07
Ss12	5.05141e-05	1.91272e-06	1.57348e-05	1.13156e-07			Site 4	3.74035e-05	2.94813e-06	1.00535e-05	1.20527e-07
Ss13	2.41002e-05	2.44828e-06	1.36461e-05	1.26163e-07			Site 5	3.73393e-05	2.05043e-06	1.30334e-05	1.27897e-07
Ss14	3.27763e-05	1.00991e-06	7.24078e-06	1.4177e-07			Site 6	4.5935e-05	2.58217e-06	9.71935e-06	1.07954e-07
Ss15	2.41002e-05	4.10086e-06	6.97621e-06	1.45672e-07
Ss16	3.47043e-05	4.12381e-06	1.04434e-05	1.13156e-07
Ss17	2.74742e-05	2.76961e-06	1.04434e-05	1.19659e-07
Ss18	4.04884e-05	9.71659e-07	1.18359e-05	1.2005e-07
Ss19	2.0919e-05	2.42532e-06	1.61107e-05	1.67783e-07
min	2.0919e-05	9.71659e-07	6.62809e-06	1.0145e-07
max	5.77441e-05	4.12381e-06	1.75032e-05	2.19809e-07
average	3.92298e-05	2.47293e-06	1.16889e-05	1.26676e-07
CR_ing-Children	Cd	Cr	Ni	Pb				Cd	Cr	Ni	Pb
Ss1	0.000433675	3.28477e-05	0.000119566	9.83289e-07			Agaricus bisporus	0.000400385	2.31898e-05	9.9259e-05	1.05097e-06
Ss2	0.000405783	1.7852e-05	0.00010527	1.28677e-06			Agaricus campestris	0.000397236	2.60639e-05	0.000133862	1.04399e-06
Ss3	0.000411182	1.56384e-05	0.00010267	9.74791e-07			Armillaria mellea	0.000441915	2.11751e-05	0.000115373	1.24205e-06
Ss4	0.000350899	2.6421e-05	6.953e-05	9.5901e-07			Boletus edulis	0.000251928	2.35171e-05	8.66851e-05	1.28677e-06
Ss5	0.000405783	2.71351e-05	0.000132562	1.1411e-06			Macrolepiota excoriata	0.000290167	3.21693e-05	9.7472e-05	1.08647e-06
Ss6	0.000388688	2.49928e-05	0.000135161	9.46871e-07			Macrolepiota procera	0.000286568	1.58526e-05	0.000130418	1.34322e-06
Ss7	0.000423778	1.53527e-05	6.18622e-05	1.03185e-06
Ss8	0.000414781	1.67095e-05	0.000132302	1.11682e-06				Cd	Cr	Ni	Pb
Ss9	0.000366145	2.30807e-05	0.000109096	1.18231e-06			Site 1	0.000319183	2.54927e-05	0.000136591	1.42031e-06
Ss10	0.000538945	2.55641e-05	7.87574e-05	1.01364e-06			Site 2	0.000368432	2.44434e-05	0.0001124	1.125e-06
Ss11	0.000436375	2.84918e-05	0.000163363	2.05155e-06			Site 3	0.00041868	1.68761e-05	8.30028e-05	1.10387e-06
Ss12	0.000471464	1.7852e-05	0.000146858	1.05613e-06			Site 4	0.0003491	2.75159e-05	9.3833e-05	1.12491e-06
Ss13	0.000224935	2.28506e-05	0.000127363	1.17752e-06			Site 5	0.0003485	1.91374e-05	0.000121645	1.1937e-06
Ss14	0.000305912	9.42586e-06	6.75806e-05	1.32319e-06			Site 6	0.000428727	2.41002e-05	9.07139e-05	1.00757e-06
Ss15	0.000224935	3.82747e-05	6.51113e-05	1.35961e-06
Ss16	0.000323907	3.84889e-05	9.7472e-05	1.05613e-06
Ss17	0.000256426	2.58497e-05	9.7472e-05	1.11682e-06
Ss18	0.000377891	9.06882e-06	0.000110468	1.12046e-06
Ss19	0.000195244	2.26364e-05	0.000150367	1.56598e-06
min	0.000195244	9.06882e-06	6.18622e-05	9.46871e-07
max	0.000538945	3.84889e-05	0.000163363	2.05155e-06
average	0.000366145	2.30807e-05	0.000109096	1.18231e-06

## Sheet: CR_inh
CR_inh=D_inh*CSF_inh
	Cd	Cr	Ni	Pb
CSF_inh	6.01	4.1	0.84	0.042
CR_inh-Adults	Cd	Cr	Ni	Pb				Cd	Cr	Ni	Pb
Ss1	6.51858e-09	4.24398e-09	2.11515e-09	8.69498e-11			Agaricus bisporus	6.01819e-09	2.99616e-09	3.11035e-09	7.21825e-11
Ss2	6.09933e-09	2.30651e-09	2.25502e-09	7.65536e-11			Agaricus campestris	5.97086e-09	3.3675e-09	2.32969e-09	9.7346e-11
Ss3	6.18048e-09	2.0205e-09	5.88234e-09	7.46634e-11			Armillaria mellea	6.64242e-09	2.73586e-09	3.51392e-09	8.3901e-11
Ss4	5.27437e-09	3.41363e-09	2.18887e-09	5.05632e-11			Boletus edulis	3.78673e-09	3.03844e-09	2.18446e-09	6.30386e-11
Ss5	6.09933e-09	3.5059e-09	2.14728e-09	9.64009e-11			Macrolepiota excoriata	4.3615e-09	4.15633e-09	2.08963e-09	7.0883e-11
Ss6	5.84238e-09	3.22911e-09	2.51209e-09	9.82911e-11			Macrolepiota procera	4.3074e-09	2.04818e-09	2.43459e-09	9.48414e-11
Ss7	6.36982e-09	1.9836e-09	2.79184e-09	4.49871e-11
Ss8	6.23458e-09	2.15889e-09	2.65386e-09	9.62118e-11				Cd	Cr	Ni	Pb
Ss9	5.50353e-09	2.98206e-09	2.83085e-09	7.93364e-11			Site 1	4.79765e-09	3.2937e-09	3.74971e-09	9.93307e-11
Ss10	8.10089e-09	3.30292e-09	2.90979e-09	5.72735e-11			Site 2	5.5379e-09	3.15812e-09	2.32479e-09	8.17386e-11
Ss11	6.55915e-09	3.68119e-09	7.75932e-09	1.188e-10			Site 3	6.29318e-09	2.18042e-09	3.65529e-09	6.03608e-11
Ss12	7.08659e-09	2.30651e-09	2.13783e-09	1.06797e-10			Site 4	5.24732e-09	3.5551e-09	2.19328e-09	6.82367e-11
Ss13	3.38101e-09	2.95233e-09	2.12649e-09	9.26204e-11			Site 5	5.23831e-09	2.47258e-09	2.34512e-09	8.8462e-11
Ss14	4.59817e-09	1.21784e-09	2.17374e-09	4.91455e-11			Site 6	6.4442e-09	3.11379e-09	2.4535e-09	6.59684e-11
Ss15	3.38101e-09	4.94516e-09	2.25313e-09	4.73498e-11
Ss16	4.86865e-09	4.97284e-09	2.08301e-09	7.0883e-11
Ss17	3.85435e-09	3.33983e-09	2.09625e-09	7.0883e-11
Ss18	5.68009e-09	1.17171e-09	2.23801e-09	8.03341e-11
Ss19	2.93471e-09	2.92465e-09	2.63118e-09	1.09349e-10
min	2.93471e-09	1.17171e-09	2.08301e-09	4.49871e-11
max	8.10089e-09	4.97284e-09	7.75932e-09	1.188e-10
average	5.50353e-09	2.98206e-09	2.83085e-09	7.93364e-11
CR_inh-Children	Cd	Cr	Ni	Pb				Cd	Cr	Ni	Pb
Ss1	1.15596e-08	7.52599e-09	3.75086e-09	1.54191e-10			Agaricus bisporus	1.06723e-08	5.31318e-09	5.51568e-09	1.28004e-10
Ss2	1.08162e-08	4.09021e-09	3.99891e-09	1.35755e-10			Agaricus campestris	1.05883e-08	5.97171e-09	4.13131e-09	1.72627e-10
Ss3	1.096e-08	3.58302e-09	1.04314e-08	1.32403e-10			Armillaria mellea	1.17792e-08	4.8516e-09	6.23135e-09	1.48784e-10
Ss4	9.35321e-09	6.05351e-09	3.88159e-09	8.96654e-11			Boletus edulis	6.71513e-09	5.38817e-09	3.87377e-09	1.11788e-10
Ss5	1.08162e-08	6.21712e-09	3.80785e-09	1.70951e-10			Macrolepiota excoriata	7.73439e-09	7.37056e-09	3.70561e-09	1.25699e-10
Ss6	1.03605e-08	5.7263e-09	4.45478e-09	1.74303e-10			Macrolepiota procera	7.63846e-09	3.63211e-09	4.31735e-09	1.68185e-10
Ss7	1.12958e-08	3.51758e-09	4.95087e-09	7.97771e-11
Ss8	1.1056e-08	3.82844e-09	4.70618e-09	1.70616e-10				Cd	Cr	Ni	Pb
Ss9	9.75959e-09	5.28819e-09	5.02003e-09	1.4069e-10			Site 1	8.50783e-09	5.84082e-09	6.64949e-09	1.76146e-10
Ss10	1.43656e-08	5.85718e-09	5.16003e-09	1.01565e-10			Site 2	9.82054e-09	5.60041e-09	4.12263e-09	1.4495e-10
Ss11	1.16316e-08	6.52798e-09	1.37599e-08	2.10672e-10			Site 3	1.11599e-08	3.86661e-09	6.48205e-09	1.0704e-10
Ss12	1.25669e-08	4.09021e-09	3.79109e-09	1.89387e-10			Site 4	9.30525e-09	6.30438e-09	3.88941e-09	1.21006e-10
Ss13	5.99565e-09	5.23547e-09	3.77097e-09	1.64247e-10			Site 5	9.28926e-09	4.38471e-09	4.15869e-09	1.56873e-10
Ss14	8.15408e-09	2.15963e-09	3.85477e-09	8.71514e-11			Site 6	1.14277e-08	5.52178e-09	4.35087e-09	1.16984e-10
Ss15	5.99565e-09	8.76941e-09	3.99556e-09	8.3967e-11
Ss16	8.63374e-09	8.81849e-09	3.69388e-09	1.25699e-10
Ss17	6.83504e-09	5.92263e-09	3.71734e-09	1.25699e-10
Ss18	1.00727e-08	2.07783e-09	3.96874e-09	1.42459e-10
Ss19	5.20422e-09	5.18639e-09	4.66595e-09	1.93912e-10
min	5.20422e-09	2.07783e-09	3.69388e-09	7.97771e-11
max	1.43656e-08	8.81849e-09	1.37599e-08	2.10672e-10
average	9.75959e-09	5.28819e-09	5.02003e-09	1.4069e-10

## Sheet: CR_dermal
CR_dermal=D_dermal*CSF_dermal
	Cr	Ni
CSF_dermal	2	4.25
CR_dermal-Adults	Cr	Ni				Cr	Ni
Ss1	2.56212e-08	1.32444e-07			Agaricus bisporus	1.8088e-08	1.94759e-07
Ss2	1.39246e-08	1.41202e-07			Agaricus campestris	2.03299e-08	1.45877e-07
Ss3	1.21979e-08	3.68333e-07			Armillaria mellea	1.65166e-08	2.2003e-07
Ss4	2.06084e-08	1.3706e-07			Boletus edulis	1.83433e-08	1.36783e-07
Ss5	2.11653e-08	1.34456e-07			Macrolepiota excoriata	2.50921e-08	1.30846e-07
Ss6	1.94944e-08	1.57299e-07			Macrolepiota procera	1.2365e-08	1.52446e-07
Ss7	1.19751e-08	1.74816e-07
Ss8	1.30334e-08	1.66176e-07				Cr	Ni
Ss9	1.80029e-08	1.77258e-07			Site 1	1.98843e-08	2.34794e-07
Ss10	1.994e-08	1.82202e-07			Site 2	1.90658e-08	1.45571e-07
Ss11	2.22236e-08	4.85863e-07			Site 3	1.31634e-08	2.28882e-07
Ss12	1.39246e-08	1.33864e-07			Site 4	2.14624e-08	1.37336e-07
Ss13	1.78234e-08	1.33154e-07			Site 5	1.49271e-08	1.46844e-07
Ss14	7.35217e-09	1.36113e-07			Site 6	1.87982e-08	1.5363e-07
Ss15	2.98543e-08	1.41084e-07
Ss16	3.00214e-08	1.30431e-07
Ss17	2.01628e-08	1.3126e-07
Ss18	7.07368e-09	1.40137e-07
Ss19	1.76564e-08	1.64756e-07
min	7.07368e-09	1.30431e-07
max	3.00214e-08	4.85863e-07
average	1.80029e-08	1.77258e-07
CR_dermal-Children	Cr	Ni				Cr	Ni
Ss1	1.29814e-07	6.71047e-07			Agaricus bisporus	9.16459e-08	9.86781e-07
Ss2	7.05512e-08	7.15424e-07			Agaricus campestris	1.03005e-07	7.39111e-07
Ss3	6.18028e-08	1.86622e-06			Armillaria mellea	8.36841e-08	1.11482e-06
Ss4	1.04416e-07	6.94435e-07			Boletus edulis	9.29394e-08	6.93036e-07
Ss5	1.07238e-07	6.81242e-07			Macrolepiota excoriata	1.27133e-07	6.62952e-07
Ss6	9.87716e-08	7.96981e-07			Macrolepiota procera	6.26494e-08	7.72394e-07
Ss7	6.0674e-08	8.85734e-07
Ss8	6.60359e-08	8.41957e-07				Cr	Ni
Ss9	9.12148e-08	8.98108e-07			Site 1	1.00747e-07	1.18962e-06
Ss10	1.01029e-07	9.23155e-07			Site 2	9.66002e-08	7.37557e-07
Ss11	1.126e-07	2.46171e-06			Site 3	6.66944e-08	1.15967e-06
Ss12	7.05512e-08	6.78243e-07			Site 4	1.08743e-07	6.95834e-07
Ss13	9.03055e-08	6.74645e-07			Site 5	7.56308e-08	7.44009e-07
Ss14	3.7251e-08	6.89637e-07			Site 6	9.52441e-08	7.78391e-07
Ss15	1.51262e-07	7.14824e-07
Ss16	1.52108e-07	6.60853e-07
Ss17	1.02158e-07	6.6505e-07
Ss18	3.584e-08	7.10027e-07
Ss19	8.94589e-08	8.34761e-07
min	3.584e-08	6.60853e-07
max	1.52108e-07	2.46171e-06
average	9.12148e-08	8.98108e-07

[truncated: 1 more sheets: HI]
