# Supplementary material for: Heavy Metals and Associated Risks of Wild Edible Mushrooms Consumption: Transfer Factor, Carcinogenic Risk, and Health Risk Index
Source: J Fungi (Basel). 2024 Dec 6;10(12):844. doi: 10.3390/jof10120844 (PMC11676395; doi:10.3390/jof10120844)
Supplement: Supplementary file 1 [file jof-10-00844-s001.zip › Supplementary-Material_S2-Mushroom_samples.xlsx]

## Sheet: ICP-MS_results_soils
Content	Cd	Cr	Cu	Ni	Pb
Ss1	5.1628	4.92716	11.9858	9.85431	8.67608
Ss2	4.83075	2.6778	12.7785	8.67608	11.3539
Ss3	4.89502	2.34575	33.3333	8.46185	8.6011
Ss4	4.17737	3.96315	12.4036	5.7305	8.46185
Ss5	4.83075	4.07026	12.1679	10.9254	10.0685
Ss6	4.62724	3.74892	14.2352	11.1397	8.35474
Ss7	5.04498	2.30291	15.8205	5.09853	9.10453
Ss8	4.93787	2.50642	15.0385	10.904	9.85431
Ss9	4.35887	3.4621	16.0415	8.99146	10.4321
Ss10	6.41601	3.83461	16.4888	6.49099	8.94386
Ss11	5.19494	4.27377	43.9695	13.464	18.1019
Ss12	5.61267	2.6778	12.1144	12.1037	9.31875
Ss13	2.6778	3.42759	12.0501	10.497	10.3899
Ss14	3.64181	1.41388	12.3179	5.56983	11.6752
Ss15	2.6778	5.74121	12.7678	5.36631	11.9966
Ss16	3.85603	5.77334	11.8038	8.03341	9.31875
Ss17	3.05269	3.87746	11.8787	8.03341	9.85431
Ss18	4.49871	1.36032	12.6821	9.10453	9.88644
Ss19	2.32433	3.39545	14.91	12.3929	13.8175

## Sheet: ICP-MS_results_mushrooms
Content	Cd	Cr	Cu	Ni	Pb				Cd	Cr	Cu	Ni	Pb				Standard deviation	Cd	Cr	Cu	Ni	Pb
C1	0.531486	1.43501	3.56095	0.868093	0.531486			Agaricus bisporus	0.421702	0.858533	2.74482	1.3607	0.796243				Agaricus bisporus	0.26655	0.337998	0.913246	0.571335	0.360451
C2	0.708179	0.366483	3.9658	1.5934	0.708179			Agaricus campestris	0.904883	0.450232	2.83048	0.954143	1.6361				Agaricus campestris	0.667818	0.194156	0.979088	0.588754	0.488319
C3	0.355028	0.568045	3.24851	1.02958	0.177514			Armillaria mellea	0.857737	1.02319	3.38708	1.28669	1.97181				Armillaria mellea	0.552368	0.570635	0.999204	0.600695	0.91453
C4	0.887277	0.727567	3.05223	0.798549	0.887277			Boletus edulis	0.581024	0.748895	2.87376	1.45242	0.884671				Boletus edulis	0.577583	0.250406	0.672962	0.503083	0.462845
C5	0.944582	0.566749	3.90309	0.178223	1.15845			Macrolepiota excoriata	0.650445	0.965746	2.93645	1.30592	1.3325				Macrolepiota excoriata	0.525753	0.133896	0.897695	0.458861	0.306738
C6	1.78342	0.178342	3.37066	0.963046	2.31844			Macrolepiota procera	0.962755	1.21774	3.1862	1.03142	1.46164				Macrolepiota procera	0.756394	0.561396	0.914899	0.273348	0.398918
C7	1.53119	1.90509	4.18407	1.12169	3.20482
C8	1.56472	1.84921	4.05404	1.04907	2.84494				Cd	Cr	Cu	Ni	Pb					Cd	Cr	Cu	Ni	Pb
C9	1.07009	0.986294	3.71023	1.05767	1.40772			Site 1	1.10773	0.985005	3.06203	1.14662	1.84498				Site 1	0.648942	0.517718	1.10297	0.434627	0.673243
C10	0.355264	1.08	3.67698	1.42106	0.355264			Site 2	0.679477	0.869769	3.22612	1.26392	1.40572				Site 2	0.476119	0.369547	0.745069	0.555642	0.262161
C11	1.78461	1.01723	5.05044	1.99876	2.31999			Site 3	0.325917	0.795075	2.96499	1.44761	0.667062				Site 3	0.207278	0.267665	0.980781	0.421006	0.575288
C12	0.641603	0.481202	4.11695	0.962405	2.67335			Site 4	0.521901	0.72103	2.7478	1.51075	1.25548				Site 4	0.400086	0.257997	1.00393	0.610021	0.710055
C13	1.52662	0.603548	3.28401	0.692305	0.798814			Site 5	0.784757	0.754886	3.15489	1.05487	1.31041				Site 5	0.612879	0.600916	0.763318	0.616065	0.815448
C14	0.178413	1.00447	3.83588	1.07048	0.178413			Site 6	0.782959	1.42765	3.03685	1.21063	1.91433				Site 6	0.577432	0.399379	1.06952	0.642168	1.1764
C15	1.06792	0.925528	3.23935	1.42389	1.06792
C16	0.962148	1.04411	3.36752	0.997784	0.944331
C17	1.22945	0.767963	3.84872	0.837453	1.60363			Subsamples		Cd	Cr	Cu	Ni	Pb		Subsamples		Cd	Cr	Cu	Ni	Pb
C18	1.42531	1.57319	3.67017	1.28278	1.78164			Agaricus bisporus	Cap	0.620492	0.774277	3.45687	1.07241	0.576114		Agaricus bisporus	Cap	0.228951	0.464607	0.398744	0.360561	0.30284
C19	1.78449	1.65957	3.35484	0.749485	1.78449				Stipe	0.222912	0.942789	2.03277	1.64899	1.01637			Stipe	0.0893392	0.178256	0.659544	0.640325	0.286753
S1	0.178342	0.927377	1.72992	2.1401	1.42673			Agaricus campestris	Cap	1.364	0.372546	3.63687	0.570634	1.73845		Agaricus campestris	Cap	0.593146	0.274646	0.376482	0.554953	0.820239
S2	0.356921	1.01723	2.53414	0.713843	0.99938				Stipe	0.445765	0.527919	2.02409	1.33765	1.53375			Stipe	0.37811	0.116267	0.364756	0.37895	0.0259436
S3	0.178164	0.703747	1.24715	1.9598	0.83737			Armillaria mellea	Cap	1.15791	1.21984	4.13212	1.26844	2.13435		Armillaria mellea	Cap	0.568525	0.552523	0.497487	0.390998	1.0648
S4	0.178223	1.12281	2.61988	1.78223	0.802004				Stipe	0.557561	0.826538	2.64205	1.30494	1.80927			Stipe	0.363	0.564165	0.785382	0.800098	0.801752
S5	0.178401	0.610132	1.76617	1.60561	1.55209			Boletus edulis	Cap	0.924317	0.844514	3.45308	1.06222	0.681715		Boletus edulis	Cap	0.68548	0.212382	0.332266	0.365862	0.456167
S6	0.71313	0.445706	2.28201	1.06969	1.5154				Stipe	0.23773	0.653276	2.29444	1.84261	1.08763			Stipe	0.102811	0.290211	0.122338	0.205247	0.451554
S7	0.890819	1.44313	2.67246	0.712655	2.49429			Macrolepiota excoriata	Cap	1.0958	0.906036	3.60812	0.917618	1.27398		Macrolepiota excoriata	Cap	0.189013	0.195265	0.340261	0.113371	0.466198
S8	0.195655	0.220556	2.93482	0.320162	0.907126				Stipe	0.20509	1.02546	2.26477	1.69422	1.39101			Stipe	0.0125141	0.0373491	0.705131	0.125309	0.226337
S9	0.356091	0.697938	2.7597	1.9585	1.53119			Macrolepiota procera	Cap	1.6049	1.61638	3.51251	1.01613	1.78306		Macrolepiota procera	Cap	0.253977	0.0610848	0.222977	0.377096	0.00201489
S10	0.710292	0.426175	3.39165	1.24301	1.68694				Stipe	0.320612	0.819092	2.85989	1.04671	1.14021			Stipe	0.0500069	0.55326	1.42671	0.284641	0.253261
S11	1.01452	1.60188	2.97237	1.10351	3.02576
S12	0.177986	0.569556	1.12131	2.49181	1.21031
S13	0.356446	0.472291	2.1565	1.96045	1.60401
S14	0.178342	0.988013	2.38978	1.96176	0.76687
S15	0.178401	0.499523	2.33706	1.60561	0.892006
S16	0.213939	1.05187	2.76338	1.78282	1.55106
S17	0.196241	0.999047	1.76617	1.60561	1.23097
S18	0.285252	0.427878	3.86873	1.24798	1.31929
S19	0.355972	1.21031	1.85106	0.845434	0.961125
MIN	0.177986	0.178342	1.12131	0.178223	0.177514
MAX	1.78461	1.90509	5.05044	2.49181	3.20482

## Sheet: TF %
TF [%]	Cd	Cr	Cu	Ni	Pb				Cd	Cr	Cu	Ni	Pb
C1	10.2945	29.1245	29.7097	8.80927	6.12587			Agaricus bisporus	9.02453	25.0657	19.2782	17.1854	8.67159
C2	14.6598	13.686	31.035	18.3655	6.23733			Agaricus campestris	19.3	11.3901	21.5752	8.64378	18.2023
C3	7.25285	24.2159	9.74555	12.1673	2.06385			Armillaria mellea	16.7892	34.7015	19.5417	14.5585	18.5737
C4	21.2401	18.3583	24.6077	13.9351	10.4856			Boletus edulis	21.11	32.8553	23.2277	22.6943	7.92674
C5	19.5535	13.9242	32.0768	1.63127	11.5056			Macrolepiota excoriata	19.3007	20.4689	24.8022	16.2561	13.8858
C6	38.5417	4.75715	23.6784	8.6452	27.75			Macrolepiota procera	32.5282	57.9058	23.5902	10.1666	12.809
C7	30.3508	82.7251	26.4472	22.0002	35.2003
C8	31.6881	73.779	26.9577	9.62098	28.87			irrelevant!	Cd	Cr	Cu	Ni	Pb
C9	24.5498	28.4883	23.129	11.763	13.4941			Site 1	30.8284	26.0027	17.5174	10.5713	15.5069
C10	5.53714	28.1646	22.2998	21.8927	3.97216			Site 2	15.5611	32.621	24.7887	14.0352	14.1545
C11	34.3528	23.8016	11.4862	14.8452	12.8162			Site 3	6.21606	39.0697	17.8163	21.8018	7.1216
C12	11.4313	17.97	33.984	7.95135	28.6878			Site 4	14.4419	18.4584	22.1076	21.6714	12.9961
C13	57.0103	17.6086	27.253	6.59528	7.68839			Site 5	21.3367	27.6066	23.7481	10.737	12.7069
C14	4.89902	71.0432	31.1407	19.2192	1.52814			Site 6	15.4393	48.3342	21.8706	16.6261	21.2917
C15	39.8804	16.1208	25.3713	26.5338	8.90187
C16	24.9518	18.085	28.5292	12.4204	10.1337
C17	40.2744	19.8058	32.4001	10.4246	16.2734
C18	31.6827	115.648	28.9399	14.0895	18.021
C19	76.7742	48.8763	22.5006	6.04771	12.9147
S1	3.45436	18.8218	14.433	21.7174	16.4445
S2	7.38852	37.9873	19.8313	8.22771	8.8021
S3	3.63969	30.0009	3.74145	23.1604	9.73561
S4	4.26639	28.3312	21.122	31.1008	9.47787
S5	3.69303	14.99	14.515	14.6961	15.4153
S6	15.4116	11.8889	16.0308	9.60258	18.1382
S7	17.6575	62.6654	16.8924	13.9776	27.3962
S8	3.96233	8.79964	19.5153	2.93619	9.20538
S9	8.16934	20.1594	17.2036	21.7818	14.6776
S10	11.0706	11.1139	20.5693	19.1498	18.8615
S11	19.529	37.4815	6.76007	8.19604	16.7151
S12	3.17115	21.2695	9.25605	20.5872	12.9879
S13	13.3111	13.7791	17.8961	18.6764	15.4382
S14	4.89706	69.8796	19.4009	35.2212	6.56836
S15	6.66223	8.70067	18.3044	29.9202	7.43552
S16	5.54816	18.2194	23.411	22.1926	16.6445
S17	6.42846	25.7655	14.8684	19.9867	12.4917
S18	6.34075	31.4541	30.5055	13.7072	13.3444
S19	15.315	35.6449	12.4149	6.82194	6.95588
MIN	3.17115	4.75715	3.74145	1.63127	1.52814
MAX	76.7742	115.648	33.984	35.2212	35.2003
AVERAGE	18.0221	30.872	21.2622	15.4899	13.6686
Cap	Cd	Cr	Cu	Ni	Pb
MIN	4.89902	4.75715	9.74555	1.63127	1.52814
MAX	76.7742	115.648	33.984	26.5338	35.2003
AVERAGE	27.6276	35.0622	25.8575	12.9978	13.8247
MEDIAN	24.9518	23.8016	26.9577	12.1673	11.5056
SD	18.3587	29.532	6.41732	6.31317	9.7728
Stipe	Cd	Cr	Cu	Ni	Pb
MIN	3.17115	8.70067	3.74145	2.93619	6.56836
MAX	19.529	69.8796	30.5055	35.2212	27.3962
AVERAGE	8.41665	26.6817	16.6669	17.9821	13.5124
MEDIAN	6.42846	21.2695	17.2036	19.1498	13.3444
SD	5.29049	16.8913	6.02621	8.67486	5.16872

## Sheet: EDI
Adults_EDI	Cd	Cr	Cu	Ni	Pb			Adults_EDI	Cd	Cr	Cu	Ni	Pb
C1	0.0531486	0.143501	0.356095	0.0868093	0.0531486			Agaricus bisporus	0.0421702	0.0858533	0.274482	0.13607	0.0796243
C2	0.0708179	0.0366483	0.39658	0.15934	0.0708179			Agaricus campestris	0.0904883	0.0450232	0.283048	0.0954143	0.16361
C3	0.0355028	0.0568045	0.324851	0.102958	0.0177514			Armillaria mellea	0.0857737	0.102319	0.338708	0.128669	0.197181
C4	0.0887277	0.0727567	0.305223	0.0798549	0.0887277			Boletus edulis	0.0581024	0.0748895	0.287376	0.145242	0.0884671
C5	0.0944582	0.0566749	0.390309	0.0178223	0.115845			Macrolepiota excoriata	0.0650445	0.0965746	0.293645	0.130592	0.13325
C6	0.178342	0.0178342	0.337066	0.0963046	0.231844			Macrolepiota procera	0.0962755	0.121774	0.31862	0.103142	0.146164
C7	0.153119	0.190509	0.418407	0.112169	0.320482
C8	0.156472	0.184921	0.405404	0.104907	0.284494				Cd	Cr	Cu	Ni	Pb
C9	0.107009	0.0986294	0.371023	0.105767	0.140772			Site 1	0.110773	0.0985005	0.306203	0.114662	0.184498
C10	0.0355264	0.108	0.367698	0.142106	0.0355264			Site 2	0.0679477	0.0869769	0.322612	0.126392	0.140572
C11	0.178461	0.101723	0.505044	0.199876	0.231999			Site 3	0.0325917	0.0795075	0.296499	0.144761	0.0667062
C12	0.0641603	0.0481202	0.411695	0.0962405	0.267335			Site 4	0.0521901	0.072103	0.27478	0.151075	0.125548
C13	0.152662	0.0603548	0.328401	0.0692305	0.0798814			Site 5	0.0784757	0.0754886	0.315489	0.105487	0.131041
C14	0.0178413	0.100447	0.383588	0.107048	0.0178413			Site 6	0.0782959	0.142765	0.303685	0.121063	0.191433
C15	0.106792	0.0925528	0.323935	0.142389	0.106792
C16	0.0962148	0.104411	0.336752	0.0997784	0.0944331
C17	0.122945	0.0767963	0.384872	0.0837453	0.160363
C18	0.142531	0.157319	0.367017	0.128278	0.178164
C19	0.178449	0.165957	0.335484	0.0749485	0.178449
S1	0.0178342	0.0927377	0.172992	0.21401	0.142673
S2	0.0356921	0.101723	0.253414	0.0713843	0.099938
S3	0.0178164	0.0703747	0.124715	0.19598	0.083737
S4	0.0178223	0.112281	0.261988	0.178223	0.0802004
S5	0.0178401	0.0610132	0.176617	0.160561	0.155209
S6	0.071313	0.0445706	0.228201	0.106969	0.15154
S7	0.0890819	0.144313	0.267246	0.0712655	0.249429
S8	0.0195655	0.0220556	0.293482	0.0320162	0.0907126
S9	0.0356091	0.0697938	0.27597	0.19585	0.153119
S10	0.0710292	0.0426175	0.339165	0.124301	0.168694
S11	0.101452	0.160188	0.297237	0.110351	0.302576
S12	0.0177986	0.0569556	0.112131	0.249181	0.121031
S13	0.0356446	0.0472291	0.21565	0.196045	0.160401
S14	0.0178342	0.0988013	0.238978	0.196176	0.076687
S15	0.0178401	0.0499523	0.233706	0.160561	0.0892006
S16	0.0213939	0.105187	0.276338	0.178282	0.155106
S17	0.0196241	0.0999047	0.176617	0.160561	0.123097
S18	0.0285252	0.0427878	0.386873	0.124798	0.131929
S19	0.0355972	0.121031	0.185106	0.0845434	0.0961125
MIN	0.0177986	0.0178342	0.112131	0.0178223	0.0177514
MAX	0.178461	0.190509	0.505044	0.249181	0.320482
Children_EDI	Cd	Cr	Cu	Ni	Pb			Children_EDI	Cd	Cr	Cu	Ni	Pb
C1	0.0159446	0.0430503	0.106829	0.0260428	0.0159446			Agaricus bisporus	0.0126511	0.025756	0.0823447	0.040821	0.0238873
C2	0.0212454	0.0109945	0.118974	0.0478021	0.0212454			Agaricus campestris	0.0271465	0.013507	0.0849145	0.0286243	0.0490829
C3	0.0106509	0.0170414	0.0974553	0.0308875	0.00532543			Armillaria mellea	0.0257321	0.0306956	0.101613	0.0386007	0.0591542
C4	0.0266183	0.021827	0.091567	0.0239565	0.0266183			Boletus edulis	0.0174307	0.0224668	0.0862129	0.0435725	0.0265401
C5	0.0283375	0.0170025	0.117093	0.00534669	0.0347535			Macrolepiota excoriata	0.0195134	0.0289724	0.0880934	0.0391775	0.0399749
C6	0.0535025	0.00535025	0.10112	0.0288914	0.0695533			Macrolepiota procera	0.0288827	0.0365321	0.095586	0.0309426	0.0438491
C7	0.0459357	0.0571526	0.125522	0.0336506	0.0961445
C8	0.0469415	0.0554764	0.121621	0.0314722	0.0853483				Cd	Cr	Cu	Ni	Pb
C9	0.0321028	0.0295888	0.111307	0.0317301	0.0422316			Site 1	0.0332319	0.0295501	0.091861	0.0343987	0.0553493
C10	0.0106579	0.0324001	0.110309	0.0426317	0.0106579			Site 2	0.0203843	0.0260931	0.0967837	0.0379176	0.0421716
C11	0.0535382	0.0305168	0.151513	0.0599628	0.0695996			Site 3	0.00977752	0.0238522	0.0889497	0.0434284	0.0200119
C12	0.0192481	0.0144361	0.123509	0.0288721	0.0802004			Site 4	0.015657	0.0216309	0.0824339	0.0453225	0.0376643
C13	0.0457987	0.0181064	0.0985204	0.0207692	0.0239644			Site 5	0.0235427	0.0226466	0.0946466	0.0316462	0.0393122
C14	0.00535239	0.030134	0.115076	0.0321144	0.00535239			Site 6	0.0234888	0.0428295	0.0911054	0.036319	0.05743
C15	0.0320375	0.0277658	0.0971804	0.0427167	0.0320375
C16	0.0288645	0.0313233	0.101026	0.0299335	0.0283299
C17	0.0368836	0.0230389	0.115462	0.0251236	0.048109
C18	0.0427593	0.0471956	0.110105	0.0384834	0.0534491
C19	0.0535346	0.0497872	0.100645	0.0224845	0.0535346
S1	0.00535025	0.0278213	0.0518975	0.064203	0.042802
S2	0.0107076	0.0305168	0.0760242	0.0214153	0.0299814
S3	0.00534491	0.0211124	0.0374144	0.0587941	0.0251211
S4	0.00534669	0.0336842	0.0785964	0.0534669	0.0240601
S5	0.00535204	0.018304	0.0529852	0.0481683	0.0465627
S6	0.0213939	0.0133712	0.0684604	0.0320908	0.045462
S7	0.0267246	0.0432938	0.0801737	0.0213797	0.0748288
S8	0.00586964	0.00661669	0.0880446	0.00960487	0.0272138
S9	0.0106827	0.0209381	0.0827911	0.058755	0.0459357
S10	0.0213088	0.0127853	0.101749	0.0372903	0.0506083
S11	0.0304356	0.0480563	0.0891711	0.0331054	0.0907729
S12	0.00533958	0.0170867	0.0336394	0.0747542	0.0363092
S13	0.0106934	0.0141687	0.064695	0.0588136	0.0481202
S14	0.00535025	0.0296404	0.0716934	0.0588528	0.0230061
S15	0.00535204	0.0149857	0.0701117	0.0481683	0.0267602
S16	0.00641817	0.031556	0.0829013	0.0534847	0.0465317
S17	0.00588724	0.0299714	0.0529852	0.0481683	0.036929
S18	0.00855756	0.0128363	0.116062	0.0374393	0.0395787
S19	0.0106792	0.0363092	0.0555317	0.025363	0.0288338
MIN	0.00533958	0.00535025	0.0336394	0.00534669	0.00532543
MAX	0.0535382	0.0571526	0.151513	0.0747542	0.0961445

## Sheet: DIM
Adults_DIM	Cd	Cr	Cu	Ni	Pb			Adults_DIM	Cd	Cr	Cu	Ni	Pb				Standard deviation	Cd	Cr	Cu	Ni	Pb
C1	0.000759265	0.00205002	0.00508708	0.00124013	0.000759265			Agaricus bisporus	0.000602432	0.00122648	0.00392118	0.00194386	0.00113749				Agaricus bisporus	0.000380785	0.000482854	0.00130464	0.000816193	0.000514929
C2	0.00101168	0.000523547	0.00566543	0.00227629	0.00101168			Agaricus campestris	0.00129269	0.000643189	0.00404355	0.00136306	0.00233728				Agaricus campestris	0.000954026	0.000277365	0.0013987	0.000841077	0.000697599
C3	0.000507183	0.000811493	0.00464073	0.00147083	0.000253592			Armillaria mellea	0.00122534	0.0014617	0.00483869	0.00183813	0.00281687				Armillaria mellea	0.000789097	0.000815193	0.00142743	0.000858136	0.00130647
C4	0.00126754	0.00103938	0.00436033	0.00114078	0.00126754			Boletus edulis	0.000830034	0.00106985	0.00410538	0.00207488	0.00126382				Boletus edulis	0.000825118	0.000357722	0.000961375	0.000718689	0.000661207
C5	0.0013494	0.000809642	0.00557584	0.000254604	0.00165493			Macrolepiota excoriata	0.000929208	0.00137964	0.00419493	0.0018656	0.00190357				Macrolepiota excoriata	0.000751075	0.000191281	0.00128242	0.000655516	0.000438197
C6	0.00254774	0.000254774	0.00481523	0.00137578	0.00331206			Macrolepiota procera	0.00137536	0.00173962	0.00455171	0.00147346	0.00208805				Macrolepiota procera	0.00108056	0.000801994	0.001307	0.000390496	0.000569883
C7	0.00218741	0.00272155	0.00597724	0.00160241	0.00457831
C8	0.00223531	0.00264173	0.00579149	0.00149867	0.0040642				Cd	Cr	Cu	Ni	Pb					Cd	Cr	Cu	Ni	Pb
C9	0.00152871	0.00140899	0.00530033	0.00151096	0.00201103			Site 1	0.00158247	0.00140715	0.00437433	0.00163804	0.00263568				Site 1	0.00092706	0.000739597	0.00157567	0.000620895	0.000961776
C10	0.00050752	0.00154286	0.00525283	0.00203008	0.00050752			Site 2	0.000970682	0.00124253	0.00460875	0.0018056	0.00200817				Site 2	0.000680171	0.000527924	0.00106438	0.000793775	0.000374516
C11	0.00254944	0.00145318	0.00721491	0.00285537	0.00331427			Site 3	0.000465596	0.00113582	0.0042357	0.00206802	0.000952946				Site 3	0.000296111	0.000382379	0.00140112	0.000601437	0.000821839
C12	0.000916576	0.000687432	0.00588136	0.00137486	0.00381907			Site 4	0.000745573	0.00103004	0.00392542	0.00215821	0.00179354				Site 4	0.000571552	0.000368567	0.00143419	0.000871459	0.00101436
C13	0.00218089	0.000862212	0.00469145	0.000989008	0.00114116			Site 5	0.00112108	0.00107841	0.00450698	0.00150696	0.00187201				Site 5	0.000875541	0.000858452	0.00109045	0.000880093	0.00116493
C14	0.000254876	0.00143495	0.00547983	0.00152925	0.000254876			Site 6	0.00111851	0.0020395	0.00433835	0.00172948	0.00273476				Site 6	0.000824903	0.000570541	0.00152789	0.000917383	0.00168057
C15	0.0015256	0.00132218	0.00462764	0.00203413	0.0015256
C16	0.0013745	0.00149158	0.00481074	0.00142541	0.00134904
C17	0.00175636	0.00109709	0.00549817	0.00119636	0.00229091
C18	0.00203616	0.00224741	0.00524311	0.00183254	0.0025452
C19	0.00254927	0.00237082	0.00479262	0.00107069	0.00254927
S1	0.000254774	0.00132482	0.00247131	0.00305729	0.00203819
S2	0.000509888	0.00145318	0.0036202	0.00101978	0.00142769
S3	0.00025452	0.00100535	0.00178164	0.00279972	0.00119624
S4	0.000254604	0.00160401	0.00374268	0.00254604	0.00114572
S5	0.000254859	0.000871617	0.0025231	0.00229373	0.00221727
S6	0.00101876	0.000636723	0.00326002	0.00152813	0.00216486
S7	0.0012726	0.00206161	0.0038178	0.00101808	0.00356328
S8	0.000279507	0.00031508	0.0041926	0.000457375	0.00129589
S9	0.000508701	0.000997054	0.00394243	0.00279786	0.00218741
S10	0.0010147	0.000608822	0.00484521	0.00177573	0.00240992
S11	0.00144932	0.00228839	0.00424624	0.00157645	0.00432252
S12	0.000254266	0.000813651	0.00160188	0.00355972	0.00172901
S13	0.000509209	0.000674702	0.00308071	0.00280065	0.00229144
S14	0.000254774	0.00141145	0.00341397	0.00280251	0.00109553
S15	0.000254859	0.000713605	0.00333865	0.00229373	0.00127429
S16	0.000305627	0.00150267	0.00394768	0.00254689	0.0022158
S17	0.000280345	0.00142721	0.0025231	0.00229373	0.00175853
S18	0.000407503	0.000611254	0.00552675	0.00178282	0.0018847
S19	0.000508532	0.00172901	0.00264437	0.00120776	0.00137304
MIN	0.000254266	0.000254774	0.00160188	0.000254604	0.000253592
MAX	0.00254944	0.00272155	0.00721491	0.00355972	0.00457831
AVERAGE	0.00102349	0.00128476	0.00434807	0.00181227	0.00199476
Children_DIM	Cd	Cr	Cu	Ni	Pb			Children_DIM	Cd	Cr	Cu	Ni	Pb				Standard deviation	Cd	Cr	Cu	Ni	Pb
C1	0.0011389	0.00307502	0.00763062	0.0018602	0.0011389			Agaricus bisporus	0.000903648	0.00183971	0.00588176	0.00291579	0.00170623				Agaricus bisporus	0.000571178	0.000724281	0.00195696	0.00122429	0.000772394
C2	0.00151753	0.00078532	0.00849815	0.00341443	0.00151753			Agaricus campestris	0.00193903	0.000964784	0.00606532	0.00204459	0.00350592				Agaricus campestris	0.00143104	0.000416048	0.00209805	0.00126162	0.0010464
C3	0.000760775	0.00121724	0.00696109	0.00220625	0.000380388			Armillaria mellea	0.00183801	0.00219254	0.00725804	0.0027572	0.0042253				Armillaria mellea	0.00118365	0.00122279	0.00214115	0.0012872	0.00195971
C4	0.00190131	0.00155907	0.0065405	0.00171118	0.00190131			Boletus edulis	0.00124505	0.00160477	0.00615806	0.00311232	0.00189572				Boletus edulis	0.00123768	0.000536583	0.00144206	0.00107803	0.000991811
C5	0.0020241	0.00121446	0.00836375	0.000381907	0.00248239			Macrolepiota excoriata	0.00139381	0.00206946	0.00629239	0.0027984	0.00285535				Macrolepiota excoriata	0.00112661	0.000286921	0.00192363	0.000983274	0.000657296
C6	0.00382161	0.000382161	0.00722284	0.00206367	0.00496809			Macrolepiota procera	0.00206305	0.00260943	0.00682757	0.00221018	0.00313208				Macrolepiota procera	0.00162085	0.00120299	0.0019605	0.000585745	0.000854825
C7	0.00328112	0.00408233	0.00896585	0.00240361	0.00686746
C8	0.00335297	0.0039626	0.00868723	0.00224801	0.0060963				Cd	Cr	Cu	Ni	Pb					Cd	Cr	Cu	Ni	Pb
C9	0.00229306	0.00211349	0.0079505	0.00226643	0.00301654			Site 1	0.0023737	0.00211072	0.0065615	0.00245705	0.00395352				Site 1	0.00139059	0.0011094	0.00236351	0.000931343	0.00144266
C10	0.00076128	0.00231429	0.00787925	0.00304512	0.00076128			Site 2	0.00145602	0.00186379	0.00691312	0.0027084	0.00301226				Site 2	0.00102026	0.000791886	0.00159658	0.00119066	0.000561775
C11	0.00382416	0.00217977	0.0108224	0.00428306	0.0049714			Site 3	0.000698394	0.00170373	0.00635355	0.00310203	0.00142942				Site 3	0.000444166	0.000573568	0.00210167	0.000902156	0.00123276
C12	0.00137486	0.00103115	0.00882204	0.0020623	0.0057286			Site 4	0.00111836	0.00154506	0.00588814	0.00323732	0.00269031				Site 4	0.000857328	0.000552851	0.00215129	0.00130719	0.00152155
C13	0.00327133	0.00129332	0.00703717	0.00148351	0.00171174			Site 5	0.00168162	0.00161761	0.00676047	0.00226044	0.00280802				Site 5	0.00131331	0.00128768	0.00163568	0.00132014	0.00174739
C14	0.000382314	0.00215243	0.00821974	0.00229388	0.000382314			Site 6	0.00167777	0.00305925	0.00650753	0.00259422	0.00410214				Site 6	0.00123735	0.000855812	0.00229184	0.00137607	0.00252085
C15	0.00228839	0.00198327	0.00694146	0.00305119	0.00228839
C16	0.00206175	0.00223738	0.00721611	0.00213811	0.00202357
C17	0.00263454	0.00164563	0.00824726	0.00179454	0.00343636
C18	0.00305424	0.00337111	0.00786466	0.00274881	0.0038178
C19	0.0038239	0.00355623	0.00718893	0.00160604	0.0038239
S1	0.000382161	0.00198724	0.00370696	0.00458593	0.00305729
S2	0.000764831	0.00217977	0.0054303	0.00152966	0.00214153
S3	0.00038178	0.00150803	0.00267246	0.00419958	0.00179436
S4	0.000381907	0.00240601	0.00561403	0.00381907	0.00171858
S5	0.000382288	0.00130743	0.00378465	0.00344059	0.00332591
S6	0.00152813	0.000955084	0.00489003	0.0022922	0.00324729
S7	0.0019089	0.00309241	0.00572669	0.00152712	0.00534491
S8	0.00041926	0.000472621	0.0062889	0.000686062	0.00194384
S9	0.000763051	0.00149558	0.00591365	0.00419678	0.00328112
S10	0.00152205	0.000913233	0.00726781	0.0026636	0.00361488
S11	0.00217397	0.00343259	0.00636936	0.00236467	0.00648378
S12	0.000381399	0.00122048	0.00240281	0.00533958	0.00259351
S13	0.000763813	0.00101205	0.00462107	0.00420097	0.00343716
S14	0.000382161	0.00211717	0.00512096	0.00420377	0.00164329
S15	0.000382288	0.00107041	0.00500798	0.00344059	0.00191144
S16	0.00045844	0.002254	0.00592152	0.00382034	0.00332369
S17	0.000420517	0.00214081	0.00378465	0.00344059	0.00263779
S18	0.000611254	0.000916881	0.00829013	0.00267424	0.00282705
S19	0.000762798	0.00259351	0.00396655	0.00181164	0.00205955
MIN	0.000381399	0.000382161	0.00240281	0.000381907	0.000380388
MAX	0.00382416	0.00408233	0.0108224	0.00533958	0.00686746
AVERAGE	0.00153524	0.00192715	0.00652211	0.0027184	0.00299214

## Sheet: HRI
Adults_HRI	Cd	Cr	Cu	Ni	Pb	TTHQ		Adults_HRI	Cd	Cr	Cu	Ni	Pb	TTHQ			Standard deviation	Cd	Cr	Cu	Ni	Pb	TTHQ
C1	0.759265	0.00205002	0.127177	0.0620067	0.0216933	0.972192		Agaricus bisporus	0.602432	0.00122648	0.0980294	0.0971929	0.0324997	0.831381			Agaricus bisporus	0.380785	0.000482854	0.0326159	0.0408096	0.0147123	0.378444
C2	1.01168	0.000523547	0.141636	0.113814	0.0289053	1.29656		Agaricus campestris	1.29269	0.000643189	0.101089	0.0681531	0.0667794	1.52935			Agaricus campestris	0.954026	0.000277365	0.0349674	0.0420538	0.0199314	0.974175
C3	0.507183	0.000811493	0.116018	0.0735416	0.00724548	0.7048		Armillaria mellea	1.22534	0.0014617	0.120967	0.0919065	0.080482	1.52016			Armillaria mellea	0.789097	0.000815193	0.0356859	0.0429068	0.0373277	0.840506
C4	1.26754	0.00103938	0.109008	0.0570392	0.0362154	1.47084		Boletus edulis	0.830034	0.00106985	0.102634	0.103744	0.036109	1.07359			Boletus edulis	0.825118	0.000357722	0.0240344	0.0359345	0.0188916	0.813567
C5	1.3494	0.000809642	0.139396	0.0127302	0.0472837	1.54962		Macrolepiota excoriata	0.929208	0.00137964	0.104873	0.0932799	0.0543877	1.18313			Macrolepiota excoriata	0.751075	0.000191281	0.0320605	0.0327758	0.0125199	0.747687
C6	2.54774	0.000254774	0.120381	0.068789	0.0946303	2.83179		Macrolepiota procera	1.37536	0.00173962	0.113793	0.0736728	0.0596586	1.62423			Macrolepiota procera	1.08056	0.000801994	0.032675	0.0195248	0.0162824	1.10366
C7	2.18741	0.00272155	0.149431	0.0801204	0.130809	2.5505
C8	2.23531	0.00264173	0.144787	0.0749337	0.11612	2.57379			Cd	Cr	Cu	Ni	Pb	TTHQ				Cd	Cr	Cu	Ni	Pb	TTHQ
C9	1.52871	0.00140899	0.132508	0.0755478	0.0574579	1.79563		Site 1	1.58247	0.00140715	0.109358	0.0819018	0.0753052	1.85044			Site 1	0.92706	0.000739597	0.0393918	0.0310448	0.0274793	0.978228
C10	0.50752	0.00154286	0.131321	0.101504	0.0145006	0.756388		Site 2	0.970682	0.00124253	0.115219	0.09028	0.0573763	1.2348			Site 2	0.680171	0.000527924	0.0266096	0.0396887	0.0107005	0.674949
C11	2.54944	0.00145318	0.180373	0.142769	0.0946934	2.96873		Site 3	0.465596	0.00113582	0.105893	0.103401	0.027227	0.703252			Site 3	0.296111	0.000382379	0.0350279	0.0300719	0.0234811	0.313604
C12	0.916576	0.000687432	0.147034	0.0687432	0.109116	1.24216		Site 4	0.745573	0.00103004	0.0981356	0.107911	0.0512439	1.00389			Site 4	0.571552	0.000368567	0.0358548	0.0435729	0.0289818	0.570837
C13	2.18089	0.000862212	0.117286	0.0494504	0.0326046	2.38109		Site 5	1.12108	0.00107841	0.112675	0.0753481	0.053486	1.36367			Site 5	0.875541	0.000858452	0.0272614	0.0440047	0.0332836	0.908204
C14	0.254876	0.00143495	0.136996	0.0764627	0.00728217	0.477051		Site 6	1.11851	0.0020395	0.108459	0.0864738	0.078136	1.39362			Site 6	0.824903	0.000570541	0.0381973	0.0458691	0.0480161	0.871829
C15	1.5256	0.00132218	0.115691	0.101706	0.0435884	1.7879
C16	1.3745	0.00149158	0.120269	0.0712703	0.0385441	1.60607
C17	1.75636	0.00109709	0.137454	0.0598181	0.0654545	2.02019
C18	2.03616	0.00224741	0.131078	0.0916271	0.0727199	2.33383
C19	2.54927	0.00237082	0.119816	0.0535346	0.0728362	2.79782
S1	0.254774	0.00132482	0.0617827	0.152864	0.058234	0.52898
S2	0.509888	0.00145318	0.090505	0.0509888	0.040791	0.693625
S3	0.25452	0.00100535	0.0445409	0.139986	0.0341784	0.47423
S4	0.254604	0.00160401	0.0935671	0.127302	0.0327349	0.509813
S5	0.254859	0.000871617	0.0630776	0.114686	0.0633506	0.496845
S6	1.01876	0.000636723	0.0815005	0.0764067	0.0618531	1.23915
S7	1.2726	0.00206161	0.0954449	0.0509039	0.101808	1.52282
S8	0.279507	0.00031508	0.104815	0.0228687	0.0370256	0.444531
S9	0.508701	0.000997054	0.0985608	0.139893	0.0624975	0.810649
S10	1.0147	0.000608822	0.12113	0.0887865	0.0688549	1.29408
S11	1.44932	0.00228839	0.106156	0.0788224	0.123501	1.76008
S12	0.254266	0.000813651	0.0400469	0.177986	0.0494002	0.522513
S13	0.509209	0.000674702	0.0770178	0.140032	0.0654697	0.792403
S14	0.254774	0.00141145	0.0853493	0.140126	0.0313008	0.512961
S15	0.254859	0.000713605	0.0834663	0.114686	0.0364084	0.490134
S16	0.305627	0.00150267	0.098692	0.127345	0.0633084	0.596475
S17	0.280345	0.00142721	0.0630776	0.114686	0.0502436	0.50978
S18	0.407503	0.000611254	0.138169	0.0891412	0.0538486	0.689273
S19	0.508532	0.00172901	0.0661091	0.0603882	0.0392296	0.675988
MIN	0.254266	0.000254774	0.0400469	0.0127302	0.00724548	0.444531
MAX	2.54944	0.00272155	0.180373	0.177986	0.130809	2.96873
AVERAGE	1.02349	0.00128476	0.108702	0.0906134	0.0569931	1.28109
Children_HRI	Cd	Cr	Cu	Ni	Pb	TTHQ		Children_HRI	Cd	Cr	Cu	Ni	Pb	TTHQ			Standard deviation	Cd	Cr	Cu	Ni	Pb	TTHQ
C1	1.1389	0.00307502	0.190765	0.09301	0.0325399	1.45829		Agaricus bisporus	0.903648	0.00183971	0.147044	0.145789	0.0487496	1.24707			Agaricus bisporus	0.571178	0.000724281	0.0489239	0.0612145	0.0220684	0.567666
C2	1.51753	0.00078532	0.212454	0.170722	0.0433579	1.94485		Agaricus campestris	1.93903	0.000964784	0.151633	0.10223	0.100169	2.29403			Agaricus campestris	1.43104	0.000416048	0.0524512	0.0630808	0.0298971	1.46126
C3	0.760775	0.00121724	0.174027	0.110312	0.0108682	1.0572		Armillaria mellea	1.83801	0.00219254	0.181451	0.13786	0.120723	2.28023			Armillaria mellea	1.18365	0.00122279	0.0535288	0.0643602	0.0559916	1.26076
C4	1.90131	0.00155907	0.163512	0.0855588	0.0543231	2.20626		Boletus edulis	1.24505	0.00160477	0.153952	0.155616	0.0541635	1.61039			Boletus edulis	1.23768	0.000536583	0.0360515	0.0539017	0.0283374	1.22035
C5	2.0241	0.00121446	0.209094	0.0190953	0.0709255	2.32443		Macrolepiota excoriata	1.39381	0.00206946	0.15731	0.13992	0.0815815	1.77469			Macrolepiota excoriata	1.12661	0.000286921	0.0480908	0.0491637	0.0187799	1.12153
C6	3.82161	0.000382161	0.180571	0.103183	0.141945	4.24769		Macrolepiota procera	2.06305	0.00260943	0.170689	0.110509	0.0894879	2.43634			Macrolepiota procera	1.62085	0.00120299	0.0490125	0.0292872	0.0244236	1.65548
C7	3.28112	0.00408233	0.224146	0.120181	0.196213	3.82574
C8	3.35297	0.0039626	0.217181	0.112401	0.17418	3.86069			Cd	Cr	Cu	Ni	Pb	TTHQ				Cd	Cr	Cu	Ni	Pb	TTHQ
C9	2.29306	0.00211349	0.198763	0.113322	0.0861869	2.69344		Site 1	2.3737	0.00211072	0.164037	0.122853	0.112958	2.77566			Site 1	1.39059	0.0011094	0.0590877	0.0465671	0.041219	1.46734
C10	0.76128	0.00231429	0.196981	0.152256	0.0217509	1.13458		Site 2	1.45602	0.00186379	0.172828	0.13542	0.0860645	1.8522			Site 2	1.02026	0.000791886	0.0399144	0.0595331	0.0160507	1.01242
C11	3.82416	0.00217977	0.270559	0.214153	0.14204	4.45309		Site 3	0.698394	0.00170373	0.158839	0.155102	0.0408406	1.05488			Site 3	0.444166	0.000573568	0.0525418	0.0451078	0.0352217	0.470405
C12	1.37486	0.00103115	0.220551	0.103115	0.163674	1.86323		Site 4	1.11836	0.00154506	0.147203	0.161866	0.0768659	1.50584			Site 4	0.857328	0.000552851	0.0537822	0.0653594	0.0434728	0.856255
C13	3.27133	0.00129332	0.175929	0.0741756	0.048907	3.57164		Site 5	1.68162	0.00161761	0.169012	0.113022	0.0802291	2.0455			Site 5	1.31331	0.00128768	0.040892	0.066007	0.0499254	1.36231
C14	0.382314	0.00215243	0.205494	0.114694	0.0109232	0.715577		Site 6	1.67777	0.00305925	0.162688	0.129711	0.117204	2.09043			Site 6	1.23735	0.000855812	0.057296	0.0688037	0.0720242	1.30774
C15	2.28839	0.00198327	0.173537	0.15256	0.0653827	2.68186
C16	2.06175	0.00223738	0.180403	0.106905	0.0578162	2.40911
C17	2.63454	0.00164563	0.206182	0.0897271	0.0981817	3.03028
C18	3.05424	0.00337111	0.196616	0.137441	0.10908	3.50074
C19	3.8239	0.00355623	0.179723	0.0803019	0.109254	4.19674
S1	0.382161	0.00198724	0.092674	0.229297	0.0873511	0.79347
S2	0.764831	0.00217977	0.135758	0.0764831	0.0611865	1.04044
S3	0.38178	0.00150803	0.0668114	0.209979	0.0512675	0.711345
S4	0.381907	0.00240601	0.140351	0.190953	0.0491023	0.764719
S5	0.382288	0.00130743	0.0946163	0.17203	0.0950259	0.745268
S6	1.52813	0.000955084	0.122251	0.11461	0.0927796	1.85873
S7	1.9089	0.00309241	0.143167	0.0763559	0.152712	2.28423
S8	0.41926	0.000472621	0.157223	0.0343031	0.0555384	0.666797
S9	0.763051	0.00149558	0.147841	0.209839	0.0937463	1.21597
S10	1.52205	0.000913233	0.181695	0.13318	0.103282	1.94113
S11	2.17397	0.00343259	0.159234	0.118234	0.185251	2.64012
S12	0.381399	0.00122048	0.0600703	0.266979	0.0741004	0.783769
S13	0.763813	0.00101205	0.115527	0.210049	0.0982046	1.18861
S14	0.382161	0.00211717	0.128024	0.210189	0.0469512	0.769442
S15	0.382288	0.00107041	0.125199	0.17203	0.0546126	0.7352
S16	0.45844	0.002254	0.148038	0.191017	0.0949627	0.894712
S17	0.420517	0.00214081	0.0946163	0.17203	0.0753654	0.764669
S18	0.611254	0.000916881	0.207253	0.133712	0.0807728	1.03391
S19	0.762798	0.00259351	0.0991637	0.0905822	0.0588444	1.01398
MIN	0.381399	0.000382161	0.0600703	0.0190953	0.0108682	0.666797
MAX	3.82416	0.00408233	0.270559	0.266979	0.196213	4.45309
AVERAGE	1.53524	0.00192715	0.163053	0.13592	0.0854897	1.92163
